# Supplementary material for: Somatic CRISPR/Cas9-mediated tumour suppressor disruption enables versatile brain tumour modelling
Source: Nat Commun. 2015 Jun 11;6:7391. doi: 10.1038/ncomms8391 (PMC4467376; doi:10.1038/ncomms8391)
Supplement: Supplementary Data 1 — Deep sequencing of the Ptch1 locus - all indels [file ncomms8391-s2.xlsx]

## Sheet: Table 1
Supplementary Data 1: Deep sequencing of the Ptch1 locus – all indels
sample	amplicon	amplicon_length_wt	amplicon_reads	fragment_length	fragment_length_delta	fragment_reads	fragment_reads_%	predominant_reads	predominant_reads_%
EP_1N	Seq_PTCH_1	444	159077	444	0	157411	0.989527	78475	0.498536
EP_1N	Seq_PTCH_2	444	64384	444	0	63393	0.984608	36373	0.57377
EP_1N	Seq_PTCH_3	441	481309	441	0	475569	0.988074	313071	0.658308
EP_1N	Seq_PTCH_4	433	260106	433	0	257189	0.988785	149331	0.580627
EP_1N	Seq_PTCH_5	443	274072	443	0	270962	0.988653	146596	0.541021
EP_1N	Seq_PTCH_1	444	159077	443	-1	1175	0.00738636	49	0.0417021
EP_1N	Seq_PTCH_2	444	64384	443	-1	723	0.0112295	32	0.04426
EP_1N	Seq_PTCH_3	441	481309	440	-1	3019	0.00627248	122	0.0404107
EP_1N	Seq_PTCH_4	433	260106	432	-1	2082	0.00800443	99	0.0475504
EP_1N	Seq_PTCH_5	443	274072	442	-1	1820	0.00664059	73	0.0401099
EP_1N	Seq_PTCH_3	441	481309	439	-2	115	0.000238932	4	0.0347826
EP_1N	Seq_PTCH_3	441	481309	357	-84	305	0.000633689	55	0.180328
EP_1N	Seq_PTCH_5	443	274072	316	-127	311	0.00113474	22	0.0707395
EP_1N	Seq_PTCH_3	441	481309	296	-145	108	0.000224388	23	0.212963
EP_1N	Seq_PTCH_4	433	260106	257	-176	173	0.000665113	137	0.791908
EP_1N	Seq_PTCH_3	441	481309	236	-205	124	0.000257631	105	0.846774
EP_1N	Seq_PTCH_5	443	274072	202	-241	238	0.000868385	120	0.504202
EP_1N	Seq_PTCH_3	441	481309	192	-249	111	0.000230621	91	0.81982
EP_1N	Seq_PTCH_3	441	481309	140	-301	187	0.000388524	103	0.550802
EP_1N	Seq_PTCH_3	441	481309	133	-308	172	0.000357359	152	0.883721
EP_1N	Seq_PTCH_3	441	481309	93	-348	479	0.000995203	445	0.929019
EP_1	Seq_PTCH_3	441	425790	448	7	12388	0.0290942	6160	0.497255
EP_1	Seq_PTCH_2	444	48477	451	7	1100	0.0226912	437	0.397273
EP_1	Seq_PTCH_4	433	99158	440	7	1162	0.0117187	552	0.475043
EP_1	Seq_PTCH_5	443	305712	450	7	2728	0.00892343	1255	0.460044
EP_1	Seq_PTCH_1	444	117519	360	-84	38083	0.324058	29098	0.764068
EP_1	Seq_PTCH_3	441	425790	447	6	684	0.00160643	283	0.413743
EP_1	Seq_PTCH_3	441	425790	445	4	18736	0.0440029	9519	0.508059
EP_1	Seq_PTCH_2	444	48477	448	4	1723	0.0355426	913	0.52989
EP_1	Seq_PTCH_4	433	99158	437	4	1963	0.0197967	1026	0.522669
EP_1	Seq_PTCH_5	443	305712	447	4	4337	0.0141866	2058	0.474522
EP_1	Seq_PTCH_3	441	425790	444	3	940	0.00220766	405	0.430851
EP_1	Seq_PTCH_3	441	425790	443	2	973	0.00228516	398	0.409044
EP_1	Seq_PTCH_4	433	99158	435	2	102	0.00102866	47	0.460784
EP_1	Seq_PTCH_5	443	305712	445	2	207	0.000677108	74	0.357488
EP_1	Seq_PTCH_3	441	425790	442	1	4097	0.00962211	1171	0.285819
EP_1	Seq_PTCH_2	444	48477	445	1	392	0.00808631	107	0.272959
EP_1	Seq_PTCH_4	433	99158	434	1	439	0.00442728	108	0.246014
EP_1	Seq_PTCH_5	443	305712	444	1	1027	0.00335937	257	0.250243
EP_1	Seq_PTCH_3	441	425790	441	0	21427	0.0503229	12595	0.58781
EP_1	Seq_PTCH_2	444	48477	444	0	2217	0.045733	1005	0.453315
EP_1	Seq_PTCH_4	433	99158	433	0	2603	0.026251	1119	0.429889
EP_1	Seq_PTCH_5	443	305712	443	0	6138	0.0200777	2381	0.387911
EP_1	Seq_PTCH_3	441	425790	440	-1	4787	0.0112426	1056	0.220597
EP_1	Seq_PTCH_2	444	48477	443	-1	409	0.00843699	100	0.244499
EP_1	Seq_PTCH_4	433	99158	432	-1	459	0.00462898	122	0.265795
EP_1	Seq_PTCH_5	443	305712	442	-1	1023	0.00334629	251	0.245357
EP_1	Seq_PTCH_1	444	117519	332	-112	32754	0.278712	27090	0.827075
EP_1	Seq_PTCH_3	441	425790	439	-2	1396	0.00327861	339	0.242837
EP_1	Seq_PTCH_2	444	48477	442	-2	132	0.00272294	37	0.280303
EP_1	Seq_PTCH_4	433	99158	431	-2	136	0.00137155	38	0.279412
EP_1	Seq_PTCH_5	443	305712	441	-2	335	0.0010958	88	0.262687
EP_1	Seq_PTCH_3	441	425790	438	-3	374	0.000878367	59	0.157754
EP_1	Seq_PTCH_3	441	425790	437	-4	725	0.00170272	276	0.38069
EP_1	Seq_PTCH_5	443	305712	439	-4	138	0.000451405	65	0.471014
EP_1	Seq_PTCH_3	441	425790	436	-5	606	0.00142324	177	0.292079
EP_1	Seq_PTCH_5	443	305712	438	-5	146	0.000477574	46	0.315068
EP_1	Seq_PTCH_3	441	425790	433	-8	1296	0.00304375	550	0.424383
EP_1	Seq_PTCH_2	444	48477	436	-8	133	0.00274357	54	0.406015
EP_1	Seq_PTCH_4	433	99158	425	-8	129	0.00130095	64	0.496124
EP_1	Seq_PTCH_5	443	305712	435	-8	331	0.00108272	147	0.444109
EP_1	Seq_PTCH_3	441	425790	432	-9	142	0.000333498	25	0.176056
EP_1	Seq_PTCH_3	441	425790	431	-10	323	0.00075859	68	0.210526
EP_1	Seq_PTCH_3	441	425790	430	-11	666	0.00156415	353	0.53003
EP_1	Seq_PTCH_5	443	305712	432	-11	185	0.000605145	98	0.52973
EP_1	Seq_PTCH_3	441	425790	428	-13	538	0.00126353	250	0.464684
EP_1	Seq_PTCH_5	443	305712	430	-13	130	0.000425237	58	0.446154
EP_1	Seq_PTCH_3	441	425790	427	-14	478	0.00112262	239	0.5
EP_1	Seq_PTCH_5	443	305712	429	-14	122	0.000399068	64	0.52459
EP_1	Seq_PTCH_3	441	425790	425	-16	588	0.00138096	235	0.39966
EP_1	Seq_PTCH_5	443	305712	427	-16	170	0.000556079	67	0.394118
EP_1	Seq_PTCH_3	441	425790	424	-17	437	0.00102633	233	0.533181
EP_1	Seq_PTCH_5	443	305712	426	-17	110	0.000359816	71	0.645455
EP_1	Seq_PTCH_2	444	48477	426	-18	616	0.0127071	381	0.618506
EP_1	Seq_PTCH_3	441	425790	423	-18	3924	0.00921581	2257	0.575178
EP_1	Seq_PTCH_4	433	99158	415	-18	450	0.00453821	285	0.633333
EP_1	Seq_PTCH_5	443	305712	425	-18	496	0.00162244	294	0.592742
EP_1	Seq_PTCH_3	441	425790	422	-19	5151	0.0120975	1688	0.327703
EP_1	Seq_PTCH_5	443	305712	424	-19	2096	0.00685613	842	0.401718
EP_1	Seq_PTCH_4	433	99158	414	-19	535	0.00539543	203	0.379439
EP_1	Seq_PTCH_2	444	48477	425	-19	179	0.00369247	101	0.564246
EP_1	Seq_PTCH_1	444	117519	317	-127	16641	0.141603	14251	0.856379
EP_1	Seq_PTCH_5	443	305712	423	-20	145	0.000474303	67	0.462069
EP_1	Seq_PTCH_3	441	425790	421	-20	170	0.000399258	59	0.347059
EP_1	Seq_PTCH_3	441	425790	418	-23	139	0.000326452	57	0.410072
EP_1	Seq_PTCH_3	441	425790	404	-37	3882	0.00911717	2481	0.639104
EP_1	Seq_PTCH_2	444	48477	407	-37	366	0.00754997	215	0.587432
EP_1	Seq_PTCH_4	433	99158	396	-37	413	0.00416507	293	0.709443
EP_1	Seq_PTCH_5	443	305712	406	-37	1075	0.00351638	707	0.657674
EP_1	Seq_PTCH_3	441	425790	403	-38	179	0.000420395	106	0.592179
EP_1	Seq_PTCH_3	441	425790	399	-42	3927	0.00922286	2476	0.630507
EP_1	Seq_PTCH_2	444	48477	402	-42	293	0.0060441	198	0.675768
EP_1	Seq_PTCH_4	433	99158	391	-42	418	0.00421549	300	0.717703
EP_1	Seq_PTCH_5	443	305712	401	-42	963	0.00315002	587	0.609553
EP_1	Seq_PTCH_1	444	117519	280	-164	7914	0.0673423	7152	0.903715
EP_1	Seq_PTCH_3	441	425790	398	-43	249	0.000584795	108	0.433735
EP_1	Seq_PTCH_3	441	425790	363	-78	239	0.00056131	111	0.464435
EP_1	Seq_PTCH_3	441	425790	362	-79	183	0.000429789	111	0.606557
EP_1	Seq_PTCH_3	441	425790	359	-82	143	0.000335846	73	0.51049
EP_1	Seq_PTCH_3	441	425790	358	-83	131	0.000307663	60	0.458015
EP_1	Seq_PTCH_3	441	425790	357	-84	236119	0.554543	180870	0.766012
EP_1	Seq_PTCH_4	433	99158	349	-84	29265	0.295135	21288	0.727422
EP_1	Seq_PTCH_5	443	305712	359	-84	81821	0.267641	63058	0.770682
EP_1	Seq_PTCH_3	441	425790	356	-85	1782	0.00418516	293	0.164422
EP_1	Seq_PTCH_4	433	99158	348	-85	250	0.00252123	22	0.088
EP_1	Seq_PTCH_1	444	117519	270	-174	7839	0.0667041	7180	0.915933
EP_1	Seq_PTCH_5	443	305712	358	-85	481	0.00157338	33	0.0686071
EP_1	Seq_PTCH_3	441	425790	355	-86	309	0.00072571	160	0.517799
EP_1	Seq_PTCH_3	441	425790	350	-91	9838	0.0231053	6983	0.709799
EP_1	Seq_PTCH_2	444	48477	353	-91	524	0.0108092	406	0.774809
EP_1	Seq_PTCH_4	433	99158	342	-91	794	0.00800742	628	0.790932
EP_1	Seq_PTCH_1	444	117519	352	-92	4415	0.0375684	3375	0.764439
EP_1	Seq_PTCH_5	443	305712	352	-91	1777	0.00581266	1374	0.773213
EP_1	Seq_PTCH_2	444	48477	352	-92	2798	0.0577181	2093	0.748034
EP_1	Seq_PTCH_3	441	425790	349	-92	21835	0.0512811	16976	0.777467
EP_1	Seq_PTCH_1	444	117519	444	0	1205	0.0102537	347	0.287967
EP_1	Seq_PTCH_4	433	99158	341	-92	2995	0.0302043	2341	0.781636
EP_1	Seq_PTCH_5	443	305712	351	-92	7567	0.0247521	5894	0.778908
EP_1	Seq_PTCH_3	441	425790	348	-93	1345	0.00315883	487	0.362082
EP_1	Seq_PTCH_2	444	48477	351	-93	151	0.00311488	47	0.311258
EP_1	Seq_PTCH_4	433	99158	340	-93	179	0.0018052	58	0.324022
EP_1	Seq_PTCH_5	443	305712	350	-93	195	0.000637855	89	0.45641
EP_1	Seq_PTCH_5	443	305712	344	-99	155	0.000507013	127	0.819355
EP_1	Seq_PTCH_3	441	425790	339	-102	327	0.000767984	214	0.654434
EP_1	Seq_PTCH_3	441	425790	335	-106	258	0.000605933	219	0.848837
EP_1	Seq_PTCH_2	444	48477	335	-109	232	0.00478577	172	0.741379
EP_1	Seq_PTCH_4	433	99158	324	-109	374	0.00377176	309	0.826203
EP_1	Seq_PTCH_1	444	117519	268	-176	1119	0.00952186	587	0.524576
EP_1	Seq_PTCH_5	443	305712	334	-109	707	0.00231263	546	0.772277
EP_1	Seq_PTCH_2	444	48477	332	-112	17131	0.353384	14133	0.824996
EP_1	Seq_PTCH_1	444	117519	353	-91	919	0.00782001	722	0.785637
EP_1	Seq_PTCH_4	433	99158	321	-112	26846	0.27074	22891	0.852678
EP_1	Seq_PTCH_5	443	305712	331	-112	56581	0.185079	46095	0.814673
EP_1	Seq_PTCH_2	444	48477	331	-113	561	0.0115725	356	0.634581
EP_1	Seq_PTCH_4	433	99158	320	-113	451	0.0045483	246	0.545455
EP_1	Seq_PTCH_1	444	117519	448	4	691	0.0058799	299	0.432706
EP_1	Seq_PTCH_5	443	305712	330	-113	371	0.00121356	135	0.363881
EP_1	Seq_PTCH_5	443	305712	316	-127	93776	0.306746	78440	0.836461
EP_1	Seq_PTCH_2	444	48477	317	-127	8242	0.170019	6939	0.841907
EP_1	Seq_PTCH_1	444	117519	425	-19	424	0.00360793	156	0.367925
EP_1	Seq_PTCH_4	433	99158	306	-127	13091	0.132022	11364	0.868077
EP_1	Seq_PTCH_2	444	48477	316	-128	296	0.00610599	155	0.523649
EP_1	Seq_PTCH_4	433	99158	305	-128	255	0.00257165	133	0.521569
EP_1	Seq_PTCH_5	443	305712	315	-128	663	0.00216871	226	0.340875
EP_1	Seq_PTCH_1	444	117519	335	-109	417	0.00354836	334	0.800959
EP_1	Seq_PTCH_1	444	117519	129	-315	409	0.00348029	396	0.968215
EP_1	Seq_PTCH_3	441	425790	313	-128	256	0.000601235	213	0.832031
EP_1	Seq_PTCH_4	433	99158	304	-129	103	0.00103875	74	0.718447
EP_1	Seq_PTCH_3	441	425790	312	-129	439	0.00103102	370	0.842825
EP_1	Seq_PTCH_5	443	305712	314	-129	177	0.000578976	123	0.694915
EP_1	Seq_PTCH_5	443	305712	310	-133	302	0.000987858	231	0.764901
EP_1	Seq_PTCH_5	443	305712	309	-134	204	0.000667295	165	0.808824
EP_1	Seq_PTCH_5	443	305712	307	-136	398	0.00130188	169	0.424623
EP_1	Seq_PTCH_3	441	425790	305	-136	101	0.000237206	51	0.50495
EP_1	Seq_PTCH_5	443	305712	304	-139	327	0.00106963	266	0.813456
EP_1	Seq_PTCH_5	443	305712	302	-141	125	0.000408882	95	0.76
EP_1	Seq_PTCH_3	441	425790	300	-141	160	0.000375772	118	0.7375
EP_1	Seq_PTCH_4	433	99158	287	-146	103	0.00103875	67	0.650485
EP_1	Seq_PTCH_3	441	425790	295	-146	422	0.000991099	357	0.845972
EP_1	Seq_PTCH_5	443	305712	297	-146	178	0.000582247	104	0.58427
EP_1	Seq_PTCH_5	443	305712	296	-147	16741	0.0547607	13213	0.78926
EP_1	Seq_PTCH_2	444	48477	297	-147	179	0.00369247	148	0.826816
EP_1	Seq_PTCH_1	444	117519	297	-147	361	0.00307184	288	0.797784
EP_1	Seq_PTCH_4	433	99158	286	-147	272	0.0027431	232	0.852941
EP_1	Seq_PTCH_1	444	117519	451	7	320	0.00272296	124	0.3875
EP_1	Seq_PTCH_5	443	305712	295	-148	113	0.000369629	46	0.40708
EP_1	Seq_PTCH_5	443	305712	292	-151	409	0.00133786	341	0.833741
EP_1	Seq_PTCH_3	441	425790	288	-153	111	0.000260692	93	0.837838
EP_1	Seq_PTCH_3	441	425790	286	-155	146	0.000342892	123	0.842466
EP_1	Seq_PTCH_2	444	48477	280	-164	3916	0.0807806	3491	0.891471
EP_1	Seq_PTCH_1	444	117519	262	-182	312	0.00265489	268	0.858974
EP_1	Seq_PTCH_1	444	117519	359	-85	285	0.00242514	32	0.112281
EP_1	Seq_PTCH_4	433	99158	269	-164	5966	0.0601666	5467	0.916359
EP_1	Seq_PTCH_2	444	48477	279	-165	210	0.00433195	90	0.428571
EP_1	Seq_PTCH_4	433	99158	268	-165	236	0.00238004	131	0.555085
EP_1	Seq_PTCH_1	444	117519	402	-42	271	0.00230601	128	0.472325
EP_1	Seq_PTCH_4	433	99158	259	-174	6077	0.061286	5623	0.925292
EP_1	Seq_PTCH_2	444	48477	270	-174	1662	0.0342843	1494	0.898917
EP_1	Seq_PTCH_2	444	48477	269	-175	2510	0.0517771	2255	0.898406
EP_1	Seq_PTCH_4	433	99158	258	-175	109	0.00109926	76	0.697248
EP_1	Seq_PTCH_1	444	117519	279	-165	264	0.00224645	208	0.787879
EP_1	Seq_PTCH_3	441	425790	265	-176	5317	0.0124874	3503	0.65883
EP_1	Seq_PTCH_1	444	117519	407	-37	238	0.0020252	143	0.60084
EP_1	Seq_PTCH_1	444	117519	331	-113	161	0.00136999	18	0.111801
EP_1	Seq_PTCH_5	443	305712	267	-176	1990	0.00650939	1186	0.59598
EP_1	Seq_PTCH_2	444	48477	262	-182	217	0.00447635	172	0.792627
EP_1	Seq_PTCH_4	433	99158	251	-182	287	0.00289437	227	0.790941
EP_1	Seq_PTCH_1	444	117519	431	-13	151	0.0012849	63	0.417219
EP_1	Seq_PTCH_3	441	425790	235	-206	189	0.000443881	154	0.814815
EP_1	Seq_PTCH_4	433	99158	217	-216	429	0.00432643	403	0.939394
EP_1	Seq_PTCH_2	444	48477	228	-216	205	0.00422881	190	0.926829
EP_1	Seq_PTCH_2	444	48477	219	-225	204	0.00420818	191	0.936275
EP_1	Seq_PTCH_4	433	99158	208	-225	203	0.00204724	189	0.931034
EP_1	Seq_PTCH_3	441	425790	208	-233	730	0.00171446	692	0.947945
EP_1	Seq_PTCH_5	443	305712	210	-233	226	0.000739258	209	0.924779
EP_1	Seq_PTCH_1	444	117519	443	-1	150	0.00127639	40	0.266667
EP_1	Seq_PTCH_5	443	305712	207	-236	102	0.000333647	34	0.333333
EP_1	Seq_PTCH_3	441	425790	202	-239	103	0.000241903	91	0.883495
EP_1	Seq_PTCH_5	443	305712	202	-241	167	0.000546266	67	0.401198
EP_1	Seq_PTCH_3	441	425790	194	-247	106	0.000248949	94	0.886792
EP_1	Seq_PTCH_3	441	425790	192	-249	50751	0.119193	47506	0.93606
EP_1	Seq_PTCH_5	443	305712	194	-249	14114	0.0461676	13105	0.928511
EP_1	Seq_PTCH_3	441	425790	191	-250	134	0.000314709	20	0.149254
EP_1	Seq_PTCH_2	444	48477	191	-253	321	0.0066217	304	0.94704
EP_1	Seq_PTCH_1	444	117519	445	1	146	0.00124235	29	0.19863
EP_1	Seq_PTCH_3	441	425790	164	-277	102	0.000239555	98	0.960784
EP_1	Seq_PTCH_3	441	425790	156	-285	1064	0.00249888	947	0.890038
EP_1	Seq_PTCH_3	441	425790	153	-288	212	0.000497898	192	0.90566
EP_1	Seq_PTCH_3	441	425790	142	-299	390	0.000915944	341	0.874359
EP_1	Seq_PTCH_3	441	425790	140	-301	144	0.000338195	94	0.652778
EP_1	Seq_PTCH_5	443	305712	128	-315	1635	0.00534817	1587	0.970642
EP_1	Seq_PTCH_1	444	117519	316	-128	131	0.00111471	25	0.19084
EP_1	Seq_PTCH_1	444	117519	351	-93	121	0.00102962	44	0.363636
EP_2N	Seq_PTCH_2	444	49480	444	0	48565	0.981508	26597	0.547658
EP_2N	Seq_PTCH_3	441	320217	441	0	316188	0.987418	199513	0.630995
EP_2N	Seq_PTCH_4	433	276037	433	0	272650	0.98773	149695	0.549037
EP_2N	Seq_PTCH_5	443	286006	443	0	282288	0.987	146400	0.518619
EP_2N	Seq_PTCH_2	444	49480	443	-1	511	0.0103274	21	0.0410959
EP_2N	Seq_PTCH_3	441	320217	440	-1	2059	0.00643001	76	0.0369111
EP_2N	Seq_PTCH_4	433	276037	432	-1	2301	0.00833584	98	0.0425902
EP_2N	Seq_PTCH_5	443	286006	442	-1	1960	0.006853	75	0.0382653
EP_2N	Seq_PTCH_3	441	320217	357	-84	238	0.000743246	109	0.457983
EP_2N	Seq_PTCH_4	433	276037	306	-127	113	0.000409365	65	0.575221
EP_2N	Seq_PTCH_5	443	286006	316	-127	321	0.00112235	68	0.211838
EP_2N	Seq_PTCH_3	441	320217	296	-145	110	0.000343517	15	0.136364
EP_2N	Seq_PTCH_4	433	276037	257	-176	167	0.000604991	109	0.652695
EP_2N	Seq_PTCH_3	441	320217	248	-193	114	0.000356009	107	0.938596
EP_2N	Seq_PTCH_4	433	276037	220	-213	148	0.00053616	30	0.202703
EP_2N	Seq_PTCH_3	441	320217	201	-240	367	0.0011461	346	0.942779
EP_2N	Seq_PTCH_5	443	286006	202	-241	288	0.00100697	123	0.427083
EP_2N	Seq_PTCH_5	443	286006	178	-265	189	0.000660825	175	0.925926
EP_2N	Seq_PTCH_5	443	286006	163	-280	265	0.000926554	257	0.969811
EP_2N	Seq_PTCH_3	441	320217	140	-301	199	0.000621454	102	0.512563
EP_2	Seq_PTCH_1	444	89320	317	-127	38498	0.431012	33658	0.874279
EP_2	Seq_PTCH_2	444	65253	444	0	27705	0.424578	17137	0.618553
EP_2	Seq_PTCH_1	444	89320	299	-145	33929	0.379859	29356	0.865219
EP_2	Seq_PTCH_3	441	791316	441	0	283210	0.357897	195753	0.691194
EP_2	Seq_PTCH_4	433	220782	433	0	74787	0.338737	46308	0.619199
EP_2	Seq_PTCH_5	443	256620	316	-127	81262	0.316663	71324	0.877704
EP_2	Seq_PTCH_2	444	65253	317	-127	19959	0.305871	17249	0.864222
EP_2	Seq_PTCH_5	443	256620	298	-145	68768	0.267976	59429	0.864196
EP_2	Seq_PTCH_5	443	256620	443	0	64159	0.250016	38412	0.5987
EP_2	Seq_PTCH_3	441	791316	140	-301	182467	0.230587	171250	0.938526
EP_2	Seq_PTCH_4	433	220782	306	-127	49747	0.225322	44531	0.895149
EP_2	Seq_PTCH_4	433	220782	288	-145	49570	0.22452	39269	0.792193
EP_2	Seq_PTCH_3	441	791316	296	-145	170265	0.215167	143755	0.844302
EP_2	Seq_PTCH_1	444	89320	444	0	8398	0.0940215	4572	0.544415
EP_2	Seq_PTCH_2	444	65253	446	2	4905	0.075169	2948	0.601019
EP_2	Seq_PTCH_3	441	791316	443	2	47106	0.0595287	28692	0.609094
EP_2	Seq_PTCH_4	433	220782	435	2	13002	0.0588907	7837	0.602753
EP_2	Seq_PTCH_2	444	65253	427	-17	3494	0.0535454	2287	0.654551
EP_2	Seq_PTCH_3	441	791316	424	-17	33615	0.0424799	21723	0.646229
EP_2	Seq_PTCH_4	433	220782	416	-17	9200	0.0416701	6337	0.688804
EP_2	Seq_PTCH_5	443	256620	445	2	10661	0.0415439	5691	0.533815
EP_2	Seq_PTCH_5	443	256620	426	-17	8756	0.0341205	5953	0.679877
EP_2	Seq_PTCH_2	444	65253	443	-1	1773	0.0271712	418	0.235759
EP_2	Seq_PTCH_5	443	256620	397	-46	5869	0.0228704	4544	0.774238
EP_2	Seq_PTCH_2	444	65253	398	-46	1441	0.0220833	997	0.691881
EP_2	Seq_PTCH_3	441	791316	440	-1	17251	0.0218004	5391	0.312504
EP_2	Seq_PTCH_4	433	220782	432	-1	4683	0.021211	1352	0.288704
EP_2	Seq_PTCH_1	444	89320	398	-46	1778	0.019906	1180	0.663667
EP_2	Seq_PTCH_4	433	220782	387	-46	4127	0.0186926	3178	0.770051
EP_2	Seq_PTCH_1	444	89320	427	-17	1657	0.0185513	1005	0.606518
EP_2	Seq_PTCH_2	444	65253	455	11	1166	0.0178689	525	0.450257
EP_2	Seq_PTCH_5	443	256620	442	-1	4223	0.0164562	1754	0.415345
EP_2	Seq_PTCH_3	441	791316	395	-46	12471	0.0157598	8749	0.701548
EP_2	Seq_PTCH_1	444	89320	446	2	1348	0.0150918	698	0.517804
EP_2	Seq_PTCH_2	444	65253	445	1	868	0.0133021	325	0.374424
EP_2	Seq_PTCH_4	433	220782	444	11	2707	0.012261	1572	0.580717
EP_2	Seq_PTCH_2	444	65253	442	-2	796	0.0121987	422	0.530151
EP_2	Seq_PTCH_4	433	220782	434	1	2275	0.0103043	823	0.361758
EP_2	Seq_PTCH_3	441	791316	442	1	8131	0.0102753	2765	0.340057
EP_2	Seq_PTCH_4	433	220782	431	-2	1949	0.00882771	1116	0.572601
EP_2	Seq_PTCH_3	441	791316	439	-2	6438	0.00813581	3770	0.585586
EP_2	Seq_PTCH_1	444	89320	443	-1	716	0.00801612	334	0.46648
EP_2	Seq_PTCH_2	444	65253	418	-26	499	0.00764716	347	0.695391
EP_2	Seq_PTCH_5	443	256620	444	1	1896	0.00738836	616	0.324895
EP_2	Seq_PTCH_2	444	65253	426	-18	460	0.00704948	168	0.365217
EP_2	Seq_PTCH_5	443	256620	441	-2	1785	0.00695581	950	0.532213
EP_2	Seq_PTCH_3	441	791316	415	-26	4681	0.00591546	3226	0.689169
EP_2	Seq_PTCH_5	443	256620	417	-26	1502	0.00585301	1008	0.671105
EP_2	Seq_PTCH_2	444	65253	431	-13	378	0.00579284	244	0.645503
EP_2	Seq_PTCH_4	433	220782	407	-26	1243	0.00562999	900	0.724055
EP_2	Seq_PTCH_3	441	791316	422	-19	4384	0.00554014	2896	0.660584
EP_2	Seq_PTCH_2	444	65253	425	-19	352	0.00539439	234	0.664773
EP_2	Seq_PTCH_4	433	220782	414	-19	1074	0.00486453	786	0.731844
EP_2	Seq_PTCH_4	433	220782	415	-18	1067	0.00483282	461	0.432052
EP_2	Seq_PTCH_3	441	791316	423	-18	3796	0.00479707	1378	0.363014
EP_2	Seq_PTCH_3	441	791316	428	-13	3781	0.00477812	2054	0.543243
EP_2	Seq_PTCH_5	443	256620	424	-19	1191	0.0046411	780	0.654912
EP_2	Seq_PTCH_5	443	256620	425	-18	1170	0.00455927	454	0.388034
EP_2	Seq_PTCH_4	433	220782	420	-13	847	0.00383636	389	0.459268
EP_2	Seq_PTCH_1	444	89320	455	11	286	0.00320197	157	0.548951
EP_2	Seq_PTCH_5	443	256620	430	-13	727	0.00283298	403	0.554333
EP_2	Seq_PTCH_1	444	89320	418	-26	234	0.00261979	154	0.65812
EP_2	Seq_PTCH_3	441	791316	438	-3	2051	0.00259188	1120	0.546075
EP_2	Seq_PTCH_2	444	65253	441	-3	169	0.00258992	91	0.538462
EP_2	Seq_PTCH_4	433	220782	430	-3	536	0.00242773	234	0.436567
EP_2	Seq_PTCH_1	444	89320	445	1	216	0.00241827	60	0.277778
EP_2	Seq_PTCH_1	444	89320	442	-2	216	0.00241827	121	0.560185
EP_2	Seq_PTCH_1	444	89320	253	-191	205	0.00229512	186	0.907317
EP_2	Seq_PTCH_1	444	89320	280	-164	200	0.00223914	178	0.89
EP_2	Seq_PTCH_2	444	65253	316	-128	144	0.0022068	15	0.104167
EP_2	Seq_PTCH_1	444	89320	426	-18	197	0.00220555	79	0.401015
EP_2	Seq_PTCH_1	444	89320	425	-19	188	0.00210479	124	0.659574
EP_2	Seq_PTCH_1	444	89320	360	-84	175	0.00195925	133	0.76
EP_2	Seq_PTCH_1	444	89320	316	-128	166	0.00185849	16	0.0963855
EP_2	Seq_PTCH_1	444	89320	298	-146	158	0.00176892	15	0.0949367
EP_2	Seq_PTCH_5	443	256620	440	-3	428	0.00166784	230	0.537383
EP_2	Seq_PTCH_1	444	89320	431	-13	144	0.00161218	82	0.569444
EP_2	Seq_PTCH_2	444	65253	439	-5	105	0.00160912	34	0.32381
EP_2	Seq_PTCH_4	433	220782	242	-191	301	0.00136334	280	0.930233
EP_2	Seq_PTCH_3	441	791316	284	-157	1075	0.0013585	945	0.87907
EP_2	Seq_PTCH_5	443	256620	454	11	338	0.00131712	194	0.573964
EP_2	Seq_PTCH_4	433	220782	305	-128	275	0.00124557	31	0.112727
EP_2	Seq_PTCH_5	443	256620	285	-158	310	0.00120801	282	0.909677
EP_2	Seq_PTCH_4	433	220782	179	-254	264	0.00119575	242	0.916667
EP_2	Seq_PTCH_5	443	256620	359	-84	304	0.00118463	237	0.779605
EP_2	Seq_PTCH_5	443	256620	315	-128	299	0.00116515	19	0.0635452
EP_2	Seq_PTCH_4	433	220782	287	-146	247	0.00111875	32	0.129555
EP_2	Seq_PTCH_3	441	791316	473	32	863	0.00109059	439	0.508691
EP_2	Seq_PTCH_4	433	220782	422	-11	224	0.00101458	118	0.526786
EP_2	Seq_PTCH_4	433	220782	428	-5	220	0.000996458	63	0.286364
EP_2	Seq_PTCH_5	443	256620	297	-146	242	0.000943029	18	0.0743802
EP_2	Seq_PTCH_3	441	791316	436	-5	702	0.00088713	200	0.2849
EP_2	Seq_PTCH_3	441	791316	430	-11	686	0.00086691	452	0.658892
EP_2	Seq_PTCH_3	441	791316	431	-10	609	0.000769604	377	0.619048
EP_2	Seq_PTCH_4	433	220782	423	-10	162	0.000733755	99	0.611111
EP_2	Seq_PTCH_3	441	791316	295	-146	580	0.000732956	42	0.0724138
EP_2	Seq_PTCH_5	443	256620	331	-112	188	0.000732601	138	0.734043
EP_2	Seq_PTCH_3	441	791316	416	-25	571	0.000721583	398	0.697023
EP_2	Seq_PTCH_3	441	791316	418	-23	570	0.000720319	386	0.677193
EP_2	Seq_PTCH_5	443	256620	202	-241	184	0.000717013	101	0.548913
EP_2	Seq_PTCH_4	433	220782	321	-112	153	0.000692991	133	0.869281
EP_2	Seq_PTCH_5	443	256620	438	-5	177	0.000689736	52	0.293785
EP_2	Seq_PTCH_4	433	220782	394	-39	151	0.000683933	115	0.761589
EP_2	Seq_PTCH_3	441	791316	357	-84	537	0.000678616	290	0.540037
EP_2	Seq_PTCH_5	443	256620	418	-25	150	0.000584522	110	0.733333
EP_2	Seq_PTCH_5	443	256620	432	-11	147	0.000572831	89	0.605442
EP_2	Seq_PTCH_4	433	220782	437	4	125	0.000566169	62	0.496
EP_2	Seq_PTCH_5	443	256620	433	-10	141	0.000549451	90	0.638298
EP_2	Seq_PTCH_3	441	791316	402	-39	430	0.000543399	300	0.697674
EP_2	Seq_PTCH_4	433	220782	410	-23	119	0.000538993	84	0.705882
EP_2	Seq_PTCH_5	443	256620	286	-157	136	0.000529966	112	0.823529
EP_2	Seq_PTCH_4	433	220782	276	-157	115	0.000520876	80	0.695652
EP_2	Seq_PTCH_5	443	256620	420	-23	132	0.000514379	92	0.69697
EP_2	Seq_PTCH_4	433	220782	408	-25	107	0.000484641	81	0.757009
EP_2	Seq_PTCH_5	443	256620	268	-175	120	0.000467617	108	0.9
EP_2	Seq_PTCH_4	433	220782	257	-176	103	0.000466524	72	0.699029
EP_2	Seq_PTCH_5	443	256620	404	-39	118	0.000459824	88	0.745763
EP_2	Seq_PTCH_3	441	791316	159	-282	361	0.000456202	334	0.925208
EP_2	Seq_PTCH_3	441	791316	445	4	328	0.000414499	173	0.527439
EP_2	Seq_PTCH_3	441	791316	139	-302	303	0.000382906	56	0.184818
EP_2	Seq_PTCH_3	441	791316	228	-213	245	0.000309611	82	0.334694
EP_2	Seq_PTCH_3	441	791316	229	-212	241	0.000304556	153	0.634855
EP_2	Seq_PTCH_3	441	791316	286	-155	200	0.000252744	180	0.9
EP_2	Seq_PTCH_3	441	791316	266	-175	195	0.000246425	174	0.892308
EP_2	Seq_PTCH_3	441	791316	142	-299	144	0.000181975	130	0.902778
EP_2	Seq_PTCH_3	441	791316	161	-280	118	0.000149119	106	0.898305
EP_2	Seq_PTCH_3	441	791316	265	-176	110	0.000139009	68	0.618182
EP_2	Seq_PTCH_3	441	791316	93	-348	105	0.00013269	96	0.914286
TF_N	Seq_PTCH_3	441	619375	442	1	134	0.000216347	13	0.0970149
TF_N	Seq_PTCH_1	444	1333	444	0	1255	0.941485	627	0.499602
TF_N	Seq_PTCH_2	444	72302	444	0	71248	0.985422	41915	0.588297
TF_N	Seq_PTCH_3	441	619375	441	0	611890	0.987915	405978	0.663482
TF_N	Seq_PTCH_4	433	131385	433	0	129804	0.987967	72948	0.561986
TF_N	Seq_PTCH_5	443	48807	443	0	45951	0.941484	25379	0.552306
TF_N	Seq_PTCH_2	444	72302	443	-1	805	0.0111339	34	0.042236
TF_N	Seq_PTCH_3	441	619375	440	-1	3927	0.00634026	144	0.0366692
TF_N	Seq_PTCH_4	433	131385	432	-1	1095	0.00833428	47	0.0429224
TF_N	Seq_PTCH_5	443	48807	442	-1	299	0.00612617	13	0.0434783
TF_N	Seq_PTCH_3	441	619375	439	-2	162	0.000261554	9	0.0555556
TF_N	Seq_PTCH_3	441	619375	357	-84	208	0.000335822	25	0.120192
TF_N	Seq_PTCH_3	441	619375	296	-145	183	0.000295459	41	0.224044
TF_N	Seq_PTCH_5	443	48807	257	-186	2109	0.043211	1935	0.917496
TF_N	Seq_PTCH_3	441	619375	228	-213	169	0.000272856	25	0.147929
TF_N	Seq_PTCH_3	441	619375	215	-226	121	0.000195358	112	0.92562
TF_N	Seq_PTCH_3	441	619375	214	-227	312	0.000503734	287	0.919872
TF_N	Seq_PTCH_3	441	619375	144	-297	128	0.00020666	122	0.953125
TF_N	Seq_PTCH_3	441	619375	141	-300	225	0.000363269	217	0.964444
TF_N	Seq_PTCH_3	441	619375	140	-301	251	0.000405247	131	0.521912
TF_N	Seq_PTCH_3	441	619375	134	-307	111	0.000179213	104	0.936937
TF_N	Seq_PTCH_3	441	619375	123	-318	106	0.00017114	98	0.924528
TF_N	Seq_PTCH_3	441	619375	93	-348	255	0.000411705	227	0.890196
TF_N	Seq_PTCH_3	441	619375	83	-358	179	0.000289001	172	0.960894
TF	Seq_PTCH_3	441	654960	83	-358	502	0.000766459	472	0.940239
TF	Seq_PTCH_3	441	654960	98	-343	193	0.000294674	182	0.943005
TF	Seq_PTCH_3	441	654960	127	-314	868	0.00132527	831	0.957373
TF	Seq_PTCH_3	441	654960	136	-305	6256	0.00955173	5852	0.935422
TF	Seq_PTCH_3	441	654960	140	-301	175	0.000267192	90	0.514286
TF	Seq_PTCH_2	444	103038	161	-283	456	0.00442555	444	0.973684
TF	Seq_PTCH_4	433	215048	150	-283	561	0.00260872	543	0.967914
TF	Seq_PTCH_2	444	103038	168	-276	949	0.00921019	902	0.950474
TF	Seq_PTCH_3	441	654960	168	-273	958	0.00146268	837	0.873695
TF	Seq_PTCH_2	444	103038	202	-242	122	0.00118403	28	0.229508
TF	Seq_PTCH_5	443	317688	201	-242	297	0.00093488	34	0.114478
TF	Seq_PTCH_5	443	317688	202	-241	202136	0.636272	192562	0.952636
TF	Seq_PTCH_2	444	103038	203	-241	21836	0.211922	20529	0.940145
TF	Seq_PTCH_1	444	73074	268	-176	56592	0.774448	51943	0.917851
TF	Seq_PTCH_4	433	215048	192	-241	21873	0.101712	20801	0.95099
TF	Seq_PTCH_4	433	215048	193	-240	280	0.00130203	265	0.946429
TF	Seq_PTCH_3	441	654960	215	-226	267	0.000407658	130	0.486891
TF	Seq_PTCH_5	443	317688	217	-226	100	0.000314774	92	0.92
TF	Seq_PTCH_3	441	654960	227	-214	256	0.000390864	191	0.746094
TF	Seq_PTCH_3	441	654960	228	-213	174	0.000265665	30	0.172414
TF	Seq_PTCH_3	441	654960	235	-206	25132	0.0383718	22813	0.907727
TF	Seq_PTCH_5	443	317688	237	-206	6423	0.0202179	5886	0.916394
TF	Seq_PTCH_1	444	73074	203	-241	8884	0.121575	8530	0.960153
TF	Seq_PTCH_5	443	317688	242	-201	20675	0.0650796	19313	0.934123
TF	Seq_PTCH_2	444	103038	243	-201	6047	0.0586871	5528	0.914172
TF	Seq_PTCH_1	444	73074	243	-201	4108	0.056217	3853	0.937926
TF	Seq_PTCH_4	433	215048	232	-201	7630	0.0354805	7075	0.927261
TF	Seq_PTCH_5	443	317688	247	-196	10473	0.0329663	9625	0.91903
TF	Seq_PTCH_4	433	215048	237	-196	1068	0.00496633	1000	0.93633
TF	Seq_PTCH_2	444	103038	248	-196	471	0.00457113	426	0.904459
TF	Seq_PTCH_1	444	73074	444	0	1178	0.0161206	619	0.525467
TF	Seq_PTCH_3	441	654960	254	-187	246	0.000375595	115	0.46748
TF	Seq_PTCH_3	441	654960	262	-179	205	0.000312996	163	0.795122
TF	Seq_PTCH_1	444	73074	272	-172	723	0.00989408	684	0.946058
TF	Seq_PTCH_2	444	103038	267	-177	281	0.00272715	37	0.131673
TF	Seq_PTCH_4	433	215048	256	-177	432	0.00200885	86	0.199074
TF	Seq_PTCH_1	444	73074	238	-206	356	0.00487177	325	0.912921
TF	Seq_PTCH_4	433	215048	257	-176	106803	0.496647	99619	0.932736
TF	Seq_PTCH_2	444	103038	268	-176	46917	0.455337	43046	0.917493
TF	Seq_PTCH_3	441	654960	266	-175	131	0.000200012	121	0.923664
TF	Seq_PTCH_1	444	73074	248	-196	260	0.00355804	237	0.911538
TF	Seq_PTCH_4	433	215048	261	-172	1469	0.00683103	1366	0.929884
TF	Seq_PTCH_2	444	103038	272	-172	468	0.00454201	405	0.865385
TF	Seq_PTCH_3	441	654960	296	-145	140	0.000213754	31	0.221429
TF	Seq_PTCH_3	441	654960	305	-136	118	0.000180164	102	0.864407
TF	Seq_PTCH_3	441	654960	307	-134	4487	0.0068508	3624	0.807667
TF	Seq_PTCH_5	443	317688	309	-134	909	0.0028613	688	0.756876
TF	Seq_PTCH_4	433	215048	299	-134	107	0.000497563	47	0.439252
TF	Seq_PTCH_1	444	73074	267	-177	213	0.00291485	26	0.122066
TF	Seq_PTCH_4	433	215048	300	-133	234	0.00108813	195	0.833333
TF	Seq_PTCH_5	443	317688	316	-127	128	0.000402911	43	0.335938
TF	Seq_PTCH_3	441	654960	314	-127	116	0.00017711	85	0.732759
TF	Seq_PTCH_3	441	654960	319	-122	245	0.000374069	185	0.755102
TF	Seq_PTCH_3	441	654960	323	-118	105	0.000160315	73	0.695238
TF	Seq_PTCH_3	441	654960	338	-103	573	0.000874863	399	0.696335
TF	Seq_PTCH_5	443	317688	340	-103	124	0.00039032	101	0.814516
TF	Seq_PTCH_5	443	317688	355	-88	344	0.00108282	268	0.77907
TF	Seq_PTCH_3	441	654960	353	-88	607	0.000926774	396	0.652389
TF	Seq_PTCH_4	433	215048	345	-88	110	0.000511514	89	0.809091
TF	Seq_PTCH_3	441	654960	357	-84	247	0.000377122	18	0.0728745
TF	Seq_PTCH_3	441	654960	360	-81	179	0.000273299	144	0.804469
TF	Seq_PTCH_3	441	654960	366	-75	5870	0.00896238	3883	0.661499
TF	Seq_PTCH_5	443	317688	368	-75	1660	0.00522525	1130	0.680723
TF	Seq_PTCH_4	433	215048	358	-75	670	0.00311558	489	0.729851
TF	Seq_PTCH_2	444	103038	369	-75	280	0.00271744	191	0.682143
TF	Seq_PTCH_1	444	73074	311	-133	115	0.00157375	93	0.808696
TF	Seq_PTCH_4	433	215048	360	-73	101	0.000469663	73	0.722772
TF	Seq_PTCH_3	441	654960	373	-68	523	0.000798522	383	0.732314
TF	Seq_PTCH_3	441	654960	380	-61	128	0.000195432	85	0.664062
TF	Seq_PTCH_3	441	654960	381	-60	383	0.000584769	283	0.738903
TF	Seq_PTCH_3	441	654960	384	-57	431	0.000658055	235	0.545244
TF	Seq_PTCH_3	441	654960	394	-47	151	0.000230548	89	0.589404
TF	Seq_PTCH_3	441	654960	397	-44	177	0.000270246	131	0.740113
TF	Seq_PTCH_3	441	654960	415	-26	117	0.000178637	63	0.538462
TF	Seq_PTCH_3	441	654960	418	-23	224	0.000342006	33	0.147321
TF	Seq_PTCH_3	441	654960	419	-22	17613	0.0268917	11882	0.674615
TF	Seq_PTCH_5	443	317688	421	-22	3049	0.00959747	2071	0.679239
TF	Seq_PTCH_4	433	215048	411	-22	1852	0.00861203	1316	0.710583
TF	Seq_PTCH_2	444	103038	422	-22	634	0.00615307	429	0.676656
TF	Seq_PTCH_3	441	654960	422	-19	1596	0.00243679	1017	0.637218
TF	Seq_PTCH_4	433	215048	414	-19	163	0.00075797	115	0.705521
TF	Seq_PTCH_5	443	317688	424	-19	202	0.000635844	128	0.633663
TF	Seq_PTCH_3	441	654960	423	-18	236	0.000360327	113	0.478814
TF	Seq_PTCH_3	441	654960	424	-17	841	0.00128405	502	0.596908
TF	Seq_PTCH_5	443	317688	426	-17	104	0.000327365	57	0.548077
TF	Seq_PTCH_5	443	317688	427	-16	127	0.000399763	76	0.598425
TF	Seq_PTCH_3	441	654960	425	-16	106	0.000161842	51	0.481132
TF	Seq_PTCH_3	441	654960	427	-14	475	0.000725235	320	0.673684
TF	Seq_PTCH_3	441	654960	428	-13	494	0.000754245	227	0.459514
TF	Seq_PTCH_3	441	654960	429	-12	129	0.000196959	66	0.511628
TF	Seq_PTCH_3	441	654960	430	-11	813	0.0012413	352	0.432964
TF	Seq_PTCH_5	443	317688	432	-11	101	0.000317922	39	0.386139
TF	Seq_PTCH_3	441	654960	431	-10	25571	0.0390421	12562	0.49126
TF	Seq_PTCH_4	433	215048	423	-10	3015	0.0140201	1879	0.623217
TF	Seq_PTCH_2	444	103038	434	-10	1126	0.010928	670	0.595027
TF	Seq_PTCH_5	443	317688	433	-10	3037	0.00955969	1432	0.471518
TF	Seq_PTCH_3	441	654960	432	-9	103	0.000157262	44	0.427184
TF	Seq_PTCH_3	441	654960	433	-8	404	0.000616832	218	0.539604
TF	Seq_PTCH_3	441	654960	434	-7	267	0.000407658	44	0.164794
TF	Seq_PTCH_3	441	654960	435	-6	118	0.000180164	61	0.516949
TF	Seq_PTCH_3	441	654960	436	-5	746	0.001139	227	0.30429
TF	Seq_PTCH_5	443	317688	438	-5	142	0.000446979	41	0.288732
TF	Seq_PTCH_3	441	654960	437	-4	6554	0.0100067	3631	0.554013
TF	Seq_PTCH_4	433	215048	429	-4	759	0.00352944	424	0.55863
TF	Seq_PTCH_5	443	317688	439	-4	704	0.00221601	354	0.502841
TF	Seq_PTCH_2	444	103038	440	-4	201	0.00195074	118	0.587065
TF	Seq_PTCH_3	441	654960	438	-3	1038	0.00158483	297	0.286127
TF	Seq_PTCH_4	433	215048	430	-3	152	0.000706819	51	0.335526
TF	Seq_PTCH_5	443	317688	440	-3	154	0.000484752	59	0.383117
TF	Seq_PTCH_3	441	654960	439	-2	1536	0.00234518	305	0.198568
TF	Seq_PTCH_4	433	215048	431	-2	186	0.000864923	44	0.236559
TF	Seq_PTCH_5	443	317688	441	-2	154	0.000484752	39	0.253247
TF	Seq_PTCH_3	441	654960	440	-1	4567	0.00697294	348	0.0761988
TF	Seq_PTCH_2	444	103038	443	-1	362	0.00351327	20	0.0552486
TF	Seq_PTCH_4	433	215048	432	-1	732	0.00340389	60	0.0819672
TF	Seq_PTCH_5	443	317688	442	-1	572	0.00180051	41	0.0716783
TF	Seq_PTCH_3	441	654960	441	0	536699	0.819438	359872	0.670529
TF	Seq_PTCH_4	433	215048	433	0	64362	0.299291	39108	0.607626
TF	Seq_PTCH_2	444	103038	444	0	21407	0.207758	12730	0.594665
TF	Seq_PTCH_5	443	317688	443	0	63913	0.201182	35996	0.563203
TF	Seq_PTCH_1	444	73074	369	-75	105	0.0014369	74	0.704762
TF	Seq_PTCH_3	441	654960	442	1	1607	0.00245358	339	0.210952
TF	Seq_PTCH_4	433	215048	434	1	270	0.00125553	35	0.12963
TF	Seq_PTCH_2	444	103038	445	1	114	0.00110639	27	0.236842
TF	Seq_PTCH_5	443	317688	444	1	188	0.000591776	34	0.180851
TF	Seq_PTCH_3	441	654960	443	2	602	0.00091914	221	0.36711
TF	Seq_PTCH_4	433	215048	435	2	121	0.000562665	68	0.561983
TF	Seq_PTCH_3	441	654960	473	32	114	0.000174056	47	0.412281
TF	Seq_PTCH_4	433	215048	488	55	400	0.00186005	176	0.44
