# Supplementary material for: Somatic CRISPR/Cas9-mediated tumour suppressor disruption enables versatile brain tumour modelling
Source: Nat Commun. 2015 Jun 11;6:7391. doi: 10.1038/ncomms8391 (PMC4467376; doi:10.1038/ncomms8391)
Supplement: Supplementary Data 2 — Indels found by WGS and by targeted deep sequencing in the Ptch1 locus [file ncomms8391-s3.xlsx]

## Sheet: Table 1
Supplementary Data 2: Indels found by WGS and by targeted deep sequencing in the Ptch1 locus
sample	indel	Seq_PTCH_3	Seq_PTCH_5	Seq_PTCH_1	Seq_PTCH_4	Seq_PTCH_2	max	WGS	WGS_remap		5' flanking	3' flanking		delta	chr	start	end
EP_1	1	0.555	0.268	0.324	0.295		0.555		5	ACTGGCCAGCCATGCAAACAATAAACAGTCGCCCCTGGTGCGGGCAAGGGCTTCTCGTTGGCTACAAGGAGGCTCTAGGTGCATGCTGGCAAATATCTTCATCAAACACAGTAAAGGGAAGGAAGACGAAGGACGCGCTAGCGGCGCCTGATCGCTTACCTTCCACCCACAGCTCCTCCACGTTGGTCTCGAGATTAG	CACGTTGGTCTCGAGATTAG	GCTTTCCGGCCAGTAGCCTT	GCTTTCCGGCCAGTAGCCTTCCCCTGGGGACGAAGCAGAAGGGAGGAGTGAACGCCGGGGAATCGCTGTCCCCCGCACACCCGCCCGGGGATCCCCTCTGGACAGCAGTGTG	-84	chr13	63563662	63563792
EP_1	2		0.185	0.279	0.271	0.353	0.353		1	GTCTCGAGATTAGCTGCCTTTAATCCCACAGCGAAGGCCCCAAATATGAGGAGACCCACAACCAAAAACTTGCCGCAGTTCTTTTGAATGTAACAACCCAGTTTAAATAAGAGTCTCTGAAACTTCGCTCTCAGCCACAG	AACTTCGCTCTCAGCCACAG	TGTGGGGCGTGGGCGCCCGC	TGTGGGGCGTGGGCGCCCGCGGCGCAATGCCTCTCCCTCGGACTGGAACCAGGACCATCCAGAGGAAGCCCTGGGGGCGTGGGGGCCTTGGTTGTAAATCAGTGAGACTGCAGCGTGGGAACTGTACTCTAGGGACCAGGGGGCGCCCCCACGCGTGGCCTGAGCGCCAGTCCTGAATGAGACTTGGGGTGC	-112	chr13	63563789	63563900
EP_1	3		0.307	0.142	0.132	0.17	0.307			CAAGGGCTTCTCGTTGGCTACAAGGAGGCTCTAGGTGCATGCTGGCAAATATCTTCATCAAACACAGTAAAGGGAAGGAAGACGAAGGACGCGCTAGCGGCGCCTGATCGCTTACCTTCCACCCACAGCTCCTCCACGTTGGTCTCGAGATTAGCTGCCTTTAATCCCACAGCGAAGGCCCCAAATATGAGGAGACCCACAACCAAAAACTTGCCGCAGTTCTTTTGAATGTAACAACCCAGTTTAAATAAGAGTCTCTGAAACTTCGCTCTCAGCCACAGC	ACTTCGCTCTCAGCCACAGC	CCGCGGCGCAATGCCTCTCC	CCGCGGCGCAATGCCTCTCCCTCGGACTGGAACC	-127	chr13	63563790	63563916
EP_1	4	0.119	0.046				0.119			ACTGGCCAGCCATGCAAACAATAAACAGTCGCCCCTGGTGCGGGCAAGGGCTTCTCGTTGGCTACAAGGAGGCTCTAGG	GGCTACAAGGAGGCTCTAGG	CGCTTTCCGGCCAGTAGCCT	CGCTTTCCGGCCAGTAGCCTTCCCCTGGGGACGAAGCAGAAGGGAGGAGTGAACGCCGGGGAATCGCTGTCCCCCGCACACCCGCCCGGGGATCCCCTCTGGACAGCAGTGTG	-249	chr13	63563543	63563791
EP_1	5			0.067	0.06	0.081	0.081			GTCTCGAGATTAGCTGCCTTTAATCCCACAGCGAAGGCCCCAAATATGAGGAGACCCACAACCAAAAACTTGCCGCAGTTCTTTTGAATGTAACAACCCAGTTTAAATAAGAGTCTCTGAAACTTCGCTCTCAGCCACAG	AACTTCGCTCTCAGCCACAG	GACCATCCAGAGGAAGCCCT	GACCATCCAGAGGAAGCCCTGGGGGCGTGGGGGCCTTGGTTGTAAATCAGTGAGACTGCAGCGTGGGAACTGTACTCTAGGGACCAGGGGGCGCCCCCACGCGTGGCCTGAGCGCCAGTCCTGAATGAGACTTGGGGTGC	-164	chr13	63563789	63563952
EP_1	6			0.067	0.061	0.034	0.067			CATCAAACACAGTAAAGGGAAGGAAGACGAAGGACGCGCTAGCGGCGCCTGATCGCTTACCTTCCACCCACAGCTCCTCCACGTTGGTCTCGAGATTAGCTGCCTTTAATCCCACAGCGAAGGCCCCAAATATGAGGAGACCCACAACCAAAAACTTGCCGCAGTTCTTTTGAATGTAACAACCCAGTTTAAATAAGAGTCTCTGAAACTTCGCTCTCAGCCACAG	AACTTCGCTCTCAGCCACAG	AGGAAGCCCTGGGGGCGTGG	AGGAAGCCCTGGGGGCGTGGGGGCCTTGGTTGTAAATCAGTGAG	-174	chr13	63563789	63563962
EP_1	7	0.051	0.025	0.038	0.03	0.058	0.058			GTCTCGAGATTAGCTGCCTTTAATCCCACAGCGAAGGCCCCAAATATGAGG	CGAAGGCCCCAAATATGAGG	CGCTTTCCGGCCAGTAGCCT	CGCTTTCCGGCCAGTAGCCTTCCCCTGGGGACGAAGCAGAAGGGAGGAGTGAACGCCGGGGAATCGCTGTCCCCCGCACACCCGCCCGGGGATCCCCTCTGGACAGCAGTGTGGGGCGTGGGCGCCCGCGGCGCAATGCCTCTCCCTCGGACTGGAACCAGGACCATCCAGAGGAAGCCCTGGGGGCGTGGGGGCCTTGGTTGTAAATCAGTGAGACTGCAGCGTGGGAACTGTACTCTAGGGACCAGGGGGCGCCCCCACGCGTGGCCTGAGCGCCAGTCCTGAATGAGACTTGGGGTGC	-92	chr13	63563700	63563791
EP_1	8		0.055	0.003	0.003	0.004	0.055			CAAGGGCTTCTCGTTGGCTACAAGGAGGCTCTAGGTGCATGCTGGCAAATATCTTCATCAAACACAGTAAAGGGAAGGAAGACGAAGGACGCGCTAGCGGCGCCTGATCGCTTACCTTCCACCCACAGCTCCTCCACGTTGGTCTCGAGATTAGCTGCCTTTAATCCCACAGCGAAGGCCCCAAATATGAGGAGACCCACAACCAAAAACTTGCCGCAGTTCTTTTGAATGTAACAACCCAGTTTAAATAAGAGTCTCTGAAACTTCGCTCTCAGCC	CTGAAACTTCGCTCTCAGCC	TCTCCCTCGGACTGGAACCA	TCTCCCTCGGACTGGAACC	-147	chr13	63563785	63563931
EP_1	9					0.052	0.052			GTCTCGAGATTAGCTGCCTTTAATCCCACAGCGAAGGCCCCAAATATGAGGAGACCCACAACCAAAAACTTGCCGCAGTTCTTTTGAATGTAACAACCCAGTTTAAATAAGAGTCTCTGAAACTTCGCTCTCAGCCACAG	AACTTCGCTCTCAGCCACAG	GGGGCGCCCCCACGCGTGGC	GGGGCGCCCCCACGCGTGGCCTGAGCGCCAGTCCTGAATGAGACTTGGGGTGC	-175	chr13	63563789	63564039
EP_1	10	0.044	0.014	0.006	0.02	0.036	0.044			ACTGGCCAGCCATGCAAACAATAAACAGTCGCCCCTGGTGCGGGCAAGGGCTTCTCGTTGGCTACAAGGAGGCTCTAGGTGCATGCTGGCAAATATCTTCATCAAACACAGTAAAGGGAAGGAAGACGAAGGACGCGCTAGCGGCGCCTGATCGCTTACCTTCCACCCACAGCTCCTCCACGTTGGTCTCGAGATTAGCTGCCTTTAATCCCACAGCGAAGGCCCCAAATATGAGGAGACCCACAACCAAAAACTTGCCGCAGTTCTTTTGAATGTAACAACCCAGTTTAAATAAGAGTCTCTGAAACTTCGCTCTCAGCCAC	GAAACTTCGCTCTCAGCCAC	GCGCTTTCCGGCCAGTAGCC	GCGCTTTCCGGCCAGTAGCCTTCCCCTGGGGACGAAGCAGAAGGGAGGAGTGAACGCCGGGGAATCGCTGTCCCCCGCACACCCGCCCGGGGATCCCCTCTGGACAGCAGTGTG	4	chr13	63563787	63563790
EP_1	11	0.029	0.009	0.003	0.012	0.023	0.029			ACTGGCCAGCCATGCAAACAATAAACAGTCGCCCCTGGTGCGGGCAAGGGCTTCTCGTTGGCTACAAGGAGGCTCTAGGTGCATGCTGGCAAATATCTTCATCAAACACAGTAAAGGGAAGGAAGACGAAGGACGCGCTAGCGGCGCCTGATCGCTTACCTTCCACCCACAGCTCCTCCACGTTGGTCTCGAGATTAGCTGCCTTTAATCCCACAGCGAAGGCCCCAAATATGAGGAGACCCACAACCAAAAACTTGCCGCAGTTCTTTTGAATGTAACAACCCAGTTTAAATAAGAGTCTCTGAAACTTCGCTCTCAGCCACAG	AACTTCGCTCTCAGCCACAG	GCCAGTAGCCTTCCCCTGGG	GCCAGTAGCCTTCCCCTGGGGACGAAGCAGAAGGGAGGAGTGAACGCCGGGGAATCGCTGTCCCCCGCACACCCGCCCGGGGATCCCCTCTGGACAGCAGTGTG	7	chr13	63563789	63563800
EP_1	12	0.023	0.006	0.008	0.008	0.011	0.023			ACTGGCCAGCCATGCAAACAATAAACAGTCGCCCCTGGTGCGGGCAAGGGCTTCTCGTTGGCTACAAGGAGGCTCTAGGTGCATGCTGGCAAATATCTTCATCAAACACAGTAAAGGGAAGGAAGACGAAGGACGCGCTAGCGGCGCCTGATCGCTTACCTTCCACCCACAGCTCCTCCACGTTGGTCTCGAGATTAGCTGCCTTTAATCCCACAGCGAAGGCCCCAAATATGAGGAGACCCACAACCAAAAACTTGCCGCAGTTCTTTTGAATGTAACAACCCAGTTTAAATAAGAGTCTCTGAAACTTCGCTCTCAGCCACAG	AACTTCGCTCTCAGCCACAG	GGGATCCCCTCTGGACAGCA	GGGATCCCCTCTGGACAGCAGTGTG	-91	chr13	63563789	63563879
EP_1	L1							4	4		AAAGCAAAATGAACATGAAG	CGCACTTAGGGACAATCTAC		-3039	chr13	63561248	63564286
EP_1	L2							2	0		TACTCCACCACTAGTTTTGC	TTTCCGGCCAGTAGCCTTCC		-1433	chr13	63562362	63563794
EP_1	L3							1	3		AACTTCGCTCTCAGCCACAG	TCCGGAGGGAGGGTTTGAAT		-1435	chr13	63563789	63565223
EP_1	L4							1	1		AAGAGTCTCTGAAACTTCGC	CCCTGGGGACGAAGCAGAAG		-37	chr13	63563777	63563813
EP_1	L5							1	1		GTCTCTGAAACTTCGCTCTC	CGGCGCTTTCCGGCCAGTAG		-8	chr13	63563781	63563788
EP_1	ref	0.05	0.02	0.01	0.026	0.046	0.05	1
EP_2	1		0.317	0.431	0.225	0.306	0.431	1	1	CATCAAACACAGTAAAGGGAAGGAAGACGAAGGACGCGCTAGCGGCGCCTGATCGCTTACCTTCCACCCACAGCTCCTCCACGTTGGTCTCGAGATTAGCTGCCTTTAATCCCACAGCGAAGGCCCCAAATATGAGGAGACCCACAACCAAAAACTTGCCGCAGTTCTTTTGAATGTAACAACCCAGTTTAAATAAGAGTCT	CCCAGTTTAAATAAGAGTCT	GGACAGCAGTGTGGGGCGTG	GGACAGCAGTGTGGGGCGTGGGCGCCCGCGGCGCAATGCCTCTCCCTCGGACTGGAACCAGGACCATCCAGAGGAAGCCCTGGGGGCGTGGGGGCCTTGGTTGTAAATCAGTGAG	-127	chr13	63563765	63563891
EP_2	2	0.215	0.268	0.38	0.225		0.38			CATCAAACACAGTAAAGGGAAGGAAGACGAAGGACGCGCTAGCGGCGCCTGATCGCTTACCTTCCAC	CCTGATCGCTTACCTTCCAC	GCGCTTTCCGGCCAGTAGCC	GCGCTTTCCGGCCAGTAGCCTTCCCCTGGGGACGAAGCAGAAGGGAGGAGTGAACGCCGGGGAATCGCTGTCCCCCGCACACCCGCCCGGGGATCCCCTCTGGACAGCAGTGTGGGGCGTGGGCGCCCGCGGCGCAATGCCTCTCCCTCGGACTGGAACCAGGACCATCCAGAGGAAGCCCTGGGGGCGTGGGGGCCTTGGTTGTAAATCAGTGAG	-145	chr13	63563630	63563790
EP_2	3	0.231					0.231			ACTGGCCAGCCATGCAAACAATAAAC	CAGCCATGCAAACAATAAAC	GCTTTCCGGCCAGTAGCCTT	GCTTTCCGGCCAGTAGCCTTCCCCTGGGGACGAAGCAGAAGGGAGGAGTGAACGCCGGGGAATCGCTGTCCCCCGCACACCCGCCCGGGGATCCCCTCTGGACAGCAGTGTG	-301	chr13	63563490	63563792
EP_2	4	0.06	0.042	0.015	0.059	0.075	0.075		1	GTCTCGAGATTAGCTGCCTTTAATCCCACAGCGAAGGCCCCAAATATGAGGAGACCCACAACCAAAAACTTGCCGCAGTTCTTTTGAATGTAACAACCCAGTTTAAATAAGAGTCTCTGAAACTTCGCTCTCAGCCACAGCG	CTTCGCTCTCAGCCACAGCG	GCGCTTTCCGGCCAGTAGCC	GCGCTTTCCGGCCAGTAGCCTTCCCCTGGGGACGAAGCAGAAGGGAGGAGTGAACGCCGGGGAATCGCTGTCCCCCGCACACCCGCCCGGGGATCCCCTCTGGACAGCAGTGTGGGGCGTGGGCGCCCGCGGCGCAATGCCTCTCCCTCGGACTGGAACCAGGACCATCCAGAGGAAGCCCTGGGGGCGTGGGGGCCTTGGTTGTAAATCAGTGAGACTGCAGCGTGGGAACTGTACTCTAGGGACCAGGGGGCGCCCCCACGCGTGGCCTGAGCGCCAGTCCTGAATGAGACTTGGGGTGC	2	chr13	63563791	63563790
EP_2	5	0.042	0.034	0.019	0.042	0.054	0.054			GTCTCGAGATTAGCTGCCTTTAATCCCACAGCGAAGGCCCCAAATATGAGGAGACCCACAACCAAAAACTTGCCGCAGTTCTTTTGAATGTAACAACCCAGTTTAAATAAGAGTCTCTGAAACTTCGCTCTCAGCCACAG	AACTTCGCTCTCAGCCACAG	TAGCCTTCCCCTGGGGACGA	TAGCCTTCCCCTGGGGACGAAGCAGAAGGGAGGAGTGAACGCCGGGGAATCGCTGTCCCCCGCACACCCGCCCGGGGATCCCCTCTGGACAGCAGTGTGGGGCGTGGGCGCCCGCGGCGCAATGCCTCTCCCTCGGACTGGAACCAGGACCATCCAGAGGAAGCCCTGGGGGCGTGGGGGCCTTGGTTGTAAATCAGTGAGACTGCAGCGTGGGAACTGTACTCTAGGGACCAGGGGGCGCCCCCACGCGTGGCCTGAGCGCCAGTCCTGAATGAGACTTGGGGTGC	-17	chr13	63563789	63563805
EP_2	6	0.022	0.016	0.008	0.021	0.027	0.027			GTCTCGAGATTAGCTGCCTTTAATCCCACAGCGAAGGCCCCAAATATGAGGAGACCCACAACCAAAAACTTGCCGCAGTTCTTTTGAATGTAACAACCCAGTTTAAATAAGAGTCTCTGAAACTTCGCTCTCAGCCACA	AAACTTCGCTCTCAGCCACA	GCCCGGGGATCCCCTCTGGA	GCCCGGGGATCCCCTCTGGACAGCAGTGTGGGGCGTGGGCGCCCGCGGCGCAATGCCTCTCCCTCGGACTGGAACCAGGACCATCCAGAGGAAGCCCTGGGGGCGTGGGGGCCTTGGTTGTAAATCAGTGAGACTGCAGCGTGGGAACTGTACTCTAGGGACCAGGGGGCGCCCCCACGCGTGGCCTGAGCGCCAGTCCTGAATGAGACTTGGGGTGC	-1	chr13	63563788	63563874
EP_2	7	0.016	0.023	0.02	0.019	0.022	0.023			CAAGGGCTTCTCGTTGGCTACAAGGAGGCTCTAGGTGCATGCTGGCAAATATCTTCATCAAACACAGTAAAGGGAAGGAAGACGAAGGACGCGCTAGCGGCGCCTGATCGCTTACCTTCCACCCACAGCTCCTCCACGTTGGTCTCGAGATTAGCTGCCTTTAATCCCACAGCGAAGGCCCCAAATATGAGGAGACCCACAACCAAAAACTTGCCGCAGTTCTTTTGAATGTAACAACC	TTCTTTTGAATGTAACAACC	GCTTTCCGGCCAGTAGCCTT	GCTTTCCGGCCAGTAGCCTTCCCCTGGGGACGAAGCAGAAGGGAGGAGTGAACGCCGGGGAATCGCTGTCCCCCGCACACCCGCCCGGGGATCCCCTCTGGACAGCAGTGTGGGGCGTGGGCGCCCGCGGCGCAATGCCTCTCCCTCGGACTGGAACC	-46	chr13	63563747	63563792
EP_2	L1							6	8		ACCTAGCAAAGCGCAGCGCC	GGGGAATCGCTGTCCCCCGC		-427	chr13	63563422	63563848
EP_2	L2							4	9		AAACACAGTAAAGGGAAGGA	GACTTGGGGTGCTGGGGAGA		-494	chr13	63563587	63564080
EP_2	L3							3	4		ACTACTCTGATGCTCAAAGC	GCTTTCCGGCCAGTAGCCTT		-1244	chr13	63562549	63563792
EP_2	L4							1	1		TGCAAACATGCGTTCCAGTT	TTTCCGGCCAGTAGCCTTCC		-805	chr13	63562984	63563794
EP_2	ref	0.358	0.25	0.094	0.339	0.425	0.425	3
TF	1			0.774448	0.496647	0.455337	0.774448			CATCAAACACAGTAAAGGGAAGGAAGACGAAGGACGCGCTAGCGGCGCCTGATCGCTTACCTTCCACCCACAGCTCCTCCACGTTGGTCTCGAGATTAGCTGCCTTTAATCCCACAGCGAAGGCCCCAAATATGAGGAGACCCACAACCAAAAACTTGCCGCAGTTCTTTTGAATGTAACAACCCAGTTTAAATAAGAGTCTCTGAAACTTCGCTCTCAGCCA	TGAAACTTCGCTCTCAGCCA	GAGGAAGCCCTGGGGGCGTG	GAGGAAGCCCTGGGGGCGTGGGGGCCTTGGTTGTAAATCAGTGAG	-176	chr13	63563786	63563961
TF	2		0.636272	0.121575	0.101712	0.211922	0.636272			CAAGGGCTTCTCGTTGGCTACAAGGAGGCTCTAGGTGCATGCTGGCAAATATCTTCATCAAACACAGTAAAGGGAAGGAAGACGAAGGACGCGCTAGCGGCGCCTGATCGCTTACCTTCCACCCACAGCTCCTCCACGTTGGTCTCGAGATTAGCTGCCTTTAATCCC	GATTAGCTGCCTTTAATCCC	GCGGCGCAATGCCTCTCCCT	GCGGCGCAATGCCTCTCCCTCGGACTGGAACC	-241	chr13	63563676	63563918
TF	3		0.0650796	0.056217	0.0354805	0.0586871	0.0650796			CAAGGGCTTCTCGTTGGCTACAAGGAGGCTCTAGGTGCATGCTGGCAAATATCTTCATCAAACACAGTAAAGGGAAGGAAGACGAAGGACGCGCTAGCGGCGCCTGATCGCTTACCTTCCACCCACAGCTCCTCCACGTTGGTCTCGAGATTAGCTGCCTTTAATCCCACAGCGAAGGCC	TTAATCCCACAGCGAAGGCC	TCTGGACAGCAGTGTGGGGC	TCTGGACAGCAGTGTGGGGCGTGGGCGCCCGCGGCGCAATGCCTCTCCCTCGGACTGGAACC	-201	chr13	63563688	63563888
TF	4	0.0390421	0.00955969		0.0140201	0.010928	0.0390421	1	1	ACTGGCCAGCCATGCAAACAATAAACAGTCGCCCCTGGTGCGGGCAAGGGCTTCTCGTTGGCTACAAGGAGGCTCTAGGTGCATGCTGGCAAATATCTTCATCAAACACAGTAAAGGGAAGGAAGACGAAGGACGCGCTAGCGGCGCCTGATCGCTTACCTTCCACCCACAGCTCCTCCACGTTGGTCTCGAGATTAGCTGCCTTTAATCCCACAGCGAAGGCCCCAAATATGAGGAGACCCACAACCAAAAACTTGCCGCAGTTCTTTTGAATGTAACAACCCAGTTTAAATAAGAGTCTCTGAAACTTCGCTCTCAGCCACA	AAACTTCGCTCTCAGCCACA	CCGGCCAGTAGCCTTCCCCT	CCGGCCAGTAGCCTTCCCCTGGGGACGAAGCAGAAGGGAGGAGTGAACGCCGGGGAATCGCTGTCCCCCGCACACCCGCCCGGGGATCCCCTCTGGACAGCAGTGTG	-10	chr13	63563788	63563797
TF	5	0.0383718	0.0202179	0.00487177			0.0383718			ACTGGCCAGCCATGCAAACAATAAACAGTCGCCCCTGGTGCGGGCAAGGGCTTCTCGTTGGCTACAAGGAGGCTCTAGGTGCATGCTGGCAAATATCTTCATCAAACACAGTAAAGGGAAGGAAGACGAAGG	AAAGGGAAGGAAGACGAAGG	CCAGTAGCCTTCCCCTGGGG	CCAGTAGCCTTCCCCTGGGGACGAAGCAGAAGGGAGGAGTGAACGCCGGGGAATCGCTGTCCCCCGCACACCCGCCCGGGGATCCCCTCTGGACAGCAGTGTG	-206	chr13	63563596	63563801
TF	6		0.0329663	0.00355804	0.00496633	0.00457113	0.0329663			CAAGGGCTTCTCGTTGGCTACAAGGAGGCTCTAGGTGCATGCTGGCAAATATCTTCATCAAACACAGTAAAGGGAAGGAAGACGAAGGACGCGCTAGCGGCGCCTGATCGCTTACCTTCCACCCACAGCTCCTCCACGTTGGTCTCGAGATTAGCTGCCTTTAATCCCACAGCGAAGGCCCCAAATATGAGGAGACCCACAACCAAAAACTTGCCGC	CACAACCAAAAACTTGCCGC	GGCGCAATGCCTCTCCCTCG	GGCGCAATGCCTCTCCCTCGGACTGGAACC	-196	chr13	63563725	63563920
TF	7	0.0268917	0.00959747		0.00861203	0.00615307	0.0268917			ACTGGCCAGCCATGCAAACAATAAACAGTCGCCCCTGGTGCGGGCAAGGGCTTCTCGTTGGCTACAAGGAGGCTCTAGGTGCATGCTGGCAAATATCTTCATCAAACACAGTAAAGGGAAGGAAGACGAAGGACGCGCTAGCGGCGCCTGATCGCTTACCTTCCACCCACAGCTCCTCCACGTTGGTCTCGAGATTAGCTGCCTTTAATCCCACAGCGAAGGCCCCAAATATGAGGAGACCCACAACCAAAAACTTGCCGCAGTTCTTTTGAATGTAACAACCCAGTTTAAATAAGAGTCTCTGAAACT	AAATAAGAGTCTCTGAAACT	CCCTGGGGACGAAGCAGAAG	CCCTGGGGACGAAGCAGAAGGGAGGAGTGAACGCCGGGGAATCGCTGTCCCCCGCACACCCGCCCGGGGATCCCCTCTGGACAGCAGTGTG	-22	chr13	63563773	63563813
TF	L1							7	14		CCGCCCCCTGCGCGCCCCGG	CCAGTAGCCTTCCCCTGGGG		-664	chr13	63563138	63563801
TF	L2							1	1		ACCCAGTTTAAATAAGAGTC	CCCCCTTCCCTAAGTCCTGC		-452	chr13	63563764	63564215
TF	ref	0.819438	0.201182	0.0161206	0.299291	0.207758	0.819438	0
