# Supplementary material for: Somatic CRISPR/Cas9-mediated tumour suppressor disruption enables versatile brain tumour modelling
Source: Nat Commun. 2015 Jun 11;6:7391. doi: 10.1038/ncomms8391 (PMC4467376; doi:10.1038/ncomms8391)
Supplement: Supplementary Data 3 — All filtered indels of WGS dataset [file ncomms8391-s4.xlsx]

## Sheet: Table 1
	Supplementary Data 3: All filtered indels of WGS dataset
Chromosome	Start	End	Width	Sum	EP_1N	EP_1	EP_2N	EP_2	TF_N	TF	MM0	MM1	MM2	MM3	MM4
chr13	63563788	63563790	3	12	0	5	0	5	0	3	0	0	0	0	0
chr13	63563781	63563787	7	11	0	4	0	5	0	2	0	0	0	0	0
chr13	63563791	63563792	2	11	0	4	0	4	0	3	0	0	0	0	0
chr13	63563793	63563794	2	10	0	3	0	4	0	3	0	0	0	0	0
chr13	63563795	63563797	3	9	0	3	0	3	0	3	0	0	0	0	0
chr13	63563798	63563812	15	7	0	3	0	3	0	1	0	0	0	0	0
chr5	124138916	124190945	52030	1	0	0	0	0	0	1	NA	NA	NA	88470521	0
chr7	68128120	68196143	68024	1	0	0	0	0	0	1	NA	NA	NA	NA	0
chr13	63972810	64011160	38351	1	1	0	0	0	0	0	409004	409004	409004	409004	0
chr13	63563777	63563780	4	10	0	3	0	5	0	2	5	5	5	5	5
chr13	63563813	63563844	32	6	0	2	0	3	0	1	7	7	7	7	7
chr13	63563765	63563776	12	9	0	2	0	5	0	2	9	9	9	9	9
chr13	3358452	3358455	4	1	0	1	0	0	0	0	60205330	60205330	60205330	60205330	17
chr13	63563764	63563764	1	8	0	2	0	4	0	2	21	21	21	21	21
chr13	63563587	63563763	177	7	0	2	0	4	0	1	22	22	22	22	22
chr2	29965299	29965418	120	1	0	0	1	0	0	0	NA	NA	NA	19293381	32
chr13	63563845	63563888	44	5	0	2	0	2	0	1	39	39	39	39	39
chr6	88841800	88841885	86	1	0	0	1	0	0	0	NA	NA	NA	55461118	59
chr14	4415268	4415271	4	1	1	0	0	0	0	0	NA	NA	NA	115736165	66
chr13	63563889	63564078	190	4	0	2	0	1	0	1	83	83	83	83	83
chr1	86434733	86434755	23	1	1	0	0	0	0	0	NA	NA	NA	117	117
chr2	28467847	28467861	15	1	0	0	0	0	1	0	NA	NA	NA	17795929	140
chrY	5026388	5026391	4	1	0	1	0	0	0	0	NA	NA	NA	NA	166
chr13	63563422	63563586	165	6	0	2	0	3	0	1	199	199	199	199	199
chr10	22151765	22151771	7	1	0	1	0	0	0	0	NA	NA	NA	NA	225
chr6	82693608	82693612	5	1	0	0	0	0	1	0	NA	NA	NA	49312926	249
chr10	22158868	22158871	4	1	1	0	0	0	0	0	NA	NA	NA	NA	250
chr13	63564079	63564212	134	3	0	2	0	0	0	1	273	273	273	273	273
chr1	128963197	128963264	68	1	1	0	0	0	0	0	NA	NA	NA	42528581	274
chr3	79995451	79995479	29	1	0	1	0	0	0	0	NA	NA	NA	10376010	304
chr18	82888038	82888043	6	1	0	0	1	0	0	0	NA	NA	NA	21260983	340
chr3	7944155	7944158	4	1	0	0	0	0	1	0	NA	NA	NA	82427331	358
chr2	125506515	125506518	4	1	0	0	0	0	1	0	NA	NA	NA	7833275	361
chr13	63563138	63563421	284	5	0	2	0	2	0	1	364	364	364	364	364
chrX	95853622	95853635	14	1	0	0	0	1	0	0	NA	NA	NA	4946040	382
chr13	63564213	63564283	71	2	0	2	0	0	0	0	407	407	407	407	407
chr9	107518784	107518927	144	1	1	0	0	0	0	0	NA	NA	NA	86176016	415
chr8	70863931	70863936	6	1	1	0	0	0	0	0	NA	NA	NA	59313383	437
chr3	36854242	36854246	5	1	0	0	0	0	1	0	NA	NA	NA	53517243	445
chr15	76434806	76434809	4	1	1	0	0	0	0	0	NA	NA	20592818	20592818	458
chr9	43966967	43966972	6	1	1	0	0	0	0	0	NA	NA	NA	22624199	471
chr13	63564284	63565221	938	1	0	1	0	0	0	0	478	478	478	478	478
chr5	33334509	33334520	12	1	0	1	0	0	0	0	NA	NA	NA	498	498
chrX	95852715	95852719	5	1	0	1	0	0	0	0	NA	NA	NA	4946956	500
chrX	86317419	86317428	10	1	1	0	0	0	0	0	NA	NA	NA	14482247	513
chr10	85068271	85068282	12	1	0	0	0	1	0	0	NA	NA	NA	NA	550
chr18	65764570	65764647	78	1	1	0	0	0	0	0	NA	NA	NA	4137515	565
chr9	43966870	43966873	4	1	1	0	0	0	0	0	NA	NA	NA	22624102	570
chr7	65953818	65953832	15	1	0	0	0	1	0	0	NA	NA	NA	NA	586
chr1	64531680	64531705	26	1	0	0	1	0	0	0	NA	NA	NA	589	589
chr2	181672166	181672169	4	1	0	0	0	0	0	1	NA	NA	NA	24537384	608
chr13	3359129	3359158	30	1	0	0	1	0	0	0	60204627	60204627	60204627	60204627	636
chr13	63562984	63563137	154	4	0	2	0	2	0	0	648	648	648	648	648
chr1	86433934	86433939	6	2	1	0	1	0	0	0	NA	NA	NA	656	656
chrX	95852555	95852561	7	1	1	0	0	0	0	0	NA	NA	NA	4947114	658
chr5	45589752	45589755	4	1	0	0	0	0	1	0	NA	NA	NA	9921357	691
chr8	118964917	118964920	4	1	0	0	0	0	1	0	NA	NA	NA	107414369	694
chr1	64533025	64550847	17823	1	0	0	0	1	0	0	NA	NA	NA	710	710
chr2	90635076	90635081	6	1	1	0	0	0	0	0	NA	NA	NA	27038138	712
chr13	3357750	3357755	6	1	0	1	0	0	0	0	60206030	60206030	60206030	60206030	717
chr19	58947838	58947862	25	1	0	0	0	0	1	0	NA	NA	NA	28772526	717
chr10	116535280	116535284	5	1	1	0	0	0	0	0	NA	NA	NA	NA	729
chr8	118964864	118964879	16	1	0	0	0	0	1	0	NA	NA	NA	107414316	735
chr9	57650164	57650167	4	1	0	0	0	0	1	0	NA	NA	NA	36307396	773
chr13	63562549	63562983	435	3	0	2	0	1	0	0	802	802	802	802	802
chr9	99331272	99331273	2	1	0	1	0	0	0	0	NA	NA	NA	77988504	804
chr9	99331270	99331271	2	2	0	1	0	1	0	0	NA	NA	NA	77988502	806
chr9	99331268	99331269	2	1	0	0	0	1	0	0	NA	NA	NA	77988500	808
chr4	151884064	151884083	20	1	0	0	0	0	1	0	NA	NA	NA	498309	812
chr10	22150660	22150687	28	2	1	0	1	0	0	0	NA	NA	NA	NA	832
chr12	113187162	113187165	4	1	1	0	0	0	0	0	NA	NA	NA	88575928	836
chr11	105951509	105951512	4	1	1	0	0	0	0	0	NA	NA	NA	NA	879
chr10	62046125	62046135	11	1	1	0	0	0	0	0	NA	NA	NA	NA	890
chr13	37506582	37506590	9	1	0	0	0	1	0	0	26057195	26057195	26057195	26057195	946
chr9	107517354	107517357	4	2	0	1	0	1	0	0	NA	NA	NA	86174586	991
chr9	107517353	107517353	1	1	0	0	0	1	0	0	NA	NA	NA	86174585	995
chrX	95852205	95852208	4	1	0	0	1	0	0	0	NA	NA	NA	4947467	1011
chr19	25643677	25643690	14	1	1	0	0	0	0	0	NA	NA	NA	4531601	1017
chr3	7944838	7944842	5	1	0	0	0	0	1	0	NA	NA	NA	82426647	1041
chr13	98390045	98390048	4	1	1	0	0	0	0	0	34826239	34826239	34826239	34826239	1076
chr7	65860932	65860935	4	1	0	0	0	1	0	0	NA	NA	NA	NA	1089
chr17	25536113	25536117	5	1	0	0	0	0	1	0	NA	NA	NA	1091	1091
chr17	12923407	12923423	17	1	1	0	0	0	0	0	NA	NA	NA	12613785	1096
chr1	66617193	66617196	4	1	0	0	1	0	0	0	NA	NA	NA	2084878	1108
chr4	33391637	33391640	4	1	0	0	1	0	0	0	NA	NA	NA	7331592	1124
chr9	109874651	109874673	23	1	0	0	1	0	0	0	NA	NA	NA	88531883	1135
chr7	65860871	65860876	6	1	1	0	0	0	0	0	NA	NA	NA	NA	1148
chr3	54877222	54877225	4	1	0	0	0	1	0	0	NA	NA	NA	35494264	1153
chr9	109874648	109874650	3	2	0	0	1	0	1	0	NA	NA	NA	88531880	1158
chr9	109874647	109874647	1	1	0	0	0	0	1	0	NA	NA	NA	88531879	1161
chr11	115463913	115463935	23	1	0	0	0	0	1	0	NA	NA	NA	NA	1161
chr2	71385211	71385217	7	1	1	0	0	0	0	0	NA	NA	NA	46288002	1164
chr6	118154481	118154491	11	1	1	0	0	0	0	0	NA	NA	NA	84773799	1184
chr4	120865127	120865131	5	1	0	0	0	0	1	0	NA	NA	NA	1218	1218
chr16	8828793	8828797	5	1	1	0	0	0	0	0	NA	NA	NA	1219	1219
chr13	63562362	63562548	187	2	0	2	0	0	0	0	1237	1237	1237	1237	1237
chr11	99230527	99230543	17	1	0	0	1	0	0	0	NA	NA	NA	NA	1266
chr4	120865025	120865057	33	1	0	0	0	0	1	0	NA	NA	NA	1292	1292
chr1	57046168	57046171	4	1	0	0	1	0	0	0	NA	NA	NA	7486123	1324
chr4	109655671	109655714	44	1	0	0	1	0	0	0	NA	NA	NA	11210635	1349
chr17	41609012	41609017	6	1	0	0	0	0	1	0	NA	NA	NA	10312706	1365
chr9	61219423	61219426	4	1	1	0	0	0	0	0	NA	NA	NA	39876655	1371
chr13	63561248	63562361	1114	1	0	1	0	0	0	0	1424	1424	1424	1424	1424
chr9	43968899	43968902	4	2	0	1	0	1	0	0	NA	NA	NA	22626131	1435
chr2	92807370	92807373	4	1	1	0	0	0	0	0	NA	NA	NA	24865846	1442
chr9	61219330	61219333	4	2	0	1	0	1	0	0	NA	NA	NA	39876562	1464
chrX	123499044	123499047	4	1	1	0	0	0	0	0	NA	NA	NA	22699348	1468
chr9	56838582	56838585	4	1	0	0	0	0	1	0	NA	NA	NA	35495814	1469
chr16	96131333	96131342	10	1	0	1	0	0	0	0	NA	NA	NA	87301296	1488
chr12	35178841	35178869	29	1	0	1	0	0	0	0	NA	NA	NA	10567607	1512
chr12	55421754	55421757	4	1	0	0	0	0	1	0	NA	NA	NA	30810520	1514
chr13	109557520	109557523	4	1	0	0	1	0	0	0	45993714	45993714	45993714	45993714	1566
chr4	148443048	148443054	7	1	0	0	0	1	0	0	NA	NA	NA	3939338	1570
chr11	76504498	76504501	4	1	0	0	0	1	0	0	NA	NA	NA	NA	1596
chr6	35320338	35320342	5	1	1	0	0	0	0	0	NA	NA	NA	1939656	1623
chr18	73706895	73706898	4	1	0	0	0	1	0	0	NA	NA	NA	12079840	1646
chr1	152605969	152605972	4	1	0	0	0	0	1	0	NA	NA	NA	66171353	1711
chrX	123941646	123941655	10	1	0	0	0	0	1	0	NA	NA	NA	23141950	1730
chr18	82718564	82718601	38	1	1	0	0	0	0	0	NA	NA	NA	21091509	1754
chrX	126002112	126002112	1	1	0	1	0	0	0	0	NA	NA	NA	25202416	1771
chrX	126002113	126002118	6	2	0	2	0	0	0	0	NA	NA	NA	25202417	1772
chr10	7391735	7391738	4	1	0	0	1	0	0	0	NA	NA	NA	NA	1819
chrX	126002173	126002180	8	1	2	0	0	0	0	0	NA	NA	NA	25202477	1832
chrX	123941545	123941552	8	1	0	1	0	0	0	0	NA	NA	NA	23141849	1833
chrX	123720028	123720034	7	1	1	0	0	0	0	0	NA	NA	NA	22920332	1848
chr19	45848297	45848300	4	1	0	0	1	0	0	0	NA	NA	NA	15672985	1881
chr11	50232140	50232303	164	1	0	0	0	0	1	0	NA	NA	NA	NA	1890
chrX	126002234	126002237	4	1	0	1	0	0	0	0	NA	NA	NA	25202538	1893
chr10	120477107	120477107	1	1	1	0	0	0	0	0	NA	NA	NA	NA	1899
chr10	120477108	120477136	29	2	2	0	0	0	0	0	NA	NA	NA	NA	1900
chr9	70560275	70560285	11	1	1	0	0	0	0	0	NA	NA	NA	49217507	1941
chr9	104019176	104019190	15	1	0	0	0	1	0	0	NA	NA	NA	82676408	2010
chr1	128589482	128589500	19	1	0	0	0	0	1	0	NA	NA	NA	42154866	2032
chr2	71250987	71253995	3009	1	0	0	1	0	0	0	NA	NA	NA	46419224	2071
chr10	62043107	62043112	6	1	0	1	0	0	0	0	NA	NA	NA	NA	2102
chr15	88942854	88942860	7	2	0	1	0	1	0	0	NA	NA	8084767	8084767	2109
chr1	57046961	57046964	4	1	0	0	0	1	0	0	NA	NA	NA	7485330	2117
chr18	77031002	77031033	32	1	0	0	0	0	1	0	NA	NA	NA	15403947	2134
chr9	109873655	109873660	6	1	1	0	0	0	0	0	NA	NA	NA	88530887	2148
chr12	53714577	53714580	4	1	0	0	0	0	1	0	NA	NA	NA	29103343	2205
chr18	65237016	65237020	5	1	0	0	0	0	0	1	NA	NA	NA	3609961	2219
chr12	108332559	108332562	4	1	0	0	0	1	0	0	NA	NA	NA	83721325	2243
chr8	70861203	70861206	4	1	0	0	0	1	0	0	NA	NA	NA	59310655	2267
chr13	3360765	3360774	10	1	1	0	0	0	0	0	60203011	60203011	60203011	60203011	2272
chr10	120477483	120477485	3	1	1	0	0	0	0	0	NA	NA	NA	NA	2275
chr10	120477486	120477487	2	2	2	0	0	0	0	0	NA	NA	NA	NA	2278
chr10	120477488	120477489	2	1	1	0	0	0	0	0	NA	NA	NA	NA	2280
chr12	99986964	99986969	6	1	0	0	0	0	1	0	NA	NA	NA	75375730	2394
chrX	123268704	123268729	26	1	1	0	0	0	0	0	NA	NA	NA	22469008	2404
chr8	122148310	122148314	5	1	1	0	0	0	0	0	NA	NA	NA	110597762	2420
chrY	5024132	5024137	6	1	0	1	0	0	0	0	NA	NA	NA	NA	2420
chrX	155199623	155199629	7	1	0	0	0	1	0	0	NA	NA	NA	54399927	2423
chr15	96581313	96581316	4	1	1	0	0	0	0	0	NA	NA	446311	446311	2450
chr12	82471119	82471183	65	1	1	0	0	0	0	0	NA	NA	NA	57859885	2452
chrY	5029043	5029050	8	1	1	0	0	0	0	0	NA	NA	NA	NA	2465
chrY	5029051	5029052	2	2	2	0	0	0	0	0	NA	NA	NA	NA	2473
chr3	142051610	142051620	11	1	0	0	0	0	1	0	NA	NA	NA	51680100	2474
chrY	5029053	5029055	3	1	1	0	0	0	0	0	NA	NA	NA	NA	2475
chr4	152384898	152384904	7	1	1	0	0	0	0	0	NA	NA	NA	2485	2485
chr1	150784410	150784413	4	1	0	1	0	0	0	0	NA	NA	NA	64349794	2491
chr5	138269932	138269935	4	1	1	0	0	0	0	0	NA	NA	NA	102601537	2529
chr12	112150079	112150082	4	2	1	0	1	0	0	0	NA	NA	NA	87538845	2557
chr12	112150083	112150099	17	3	2	0	1	0	0	0	NA	NA	NA	87538849	2561
chr12	112150100	112150103	4	1	1	0	0	0	0	0	NA	NA	NA	87538866	2578
chr17	25375948	25375951	4	1	1	0	0	0	0	0	NA	NA	NA	161257	2598
chr13	48487946	48487954	9	1	1	0	0	0	0	0	15075831	15075831	15075831	15075831	2624
chr6	50554558	50554581	24	1	1	0	0	0	0	0	NA	NA	NA	17173876	2642
chr11	105953292	105953302	11	1	1	0	0	0	0	0	NA	NA	NA	NA	2662
chr1	120617577	120617580	4	1	0	0	0	0	1	0	NA	NA	NA	34182961	2686
chr12	96109688	96109692	5	1	0	1	0	0	0	0	NA	NA	NA	71498454	2711
chr11	117244307	117244317	11	1	1	0	0	0	0	0	NA	NA	NA	NA	2718
chr11	105334698	105334698	1	1	1	0	0	0	0	0	NA	NA	NA	NA	2723
chr11	105334699	105334700	2	2	1	0	1	0	0	0	NA	NA	NA	NA	2724
chr11	105334701	105334701	1	1	0	0	1	0	0	0	NA	NA	NA	NA	2726
chr3	159674975	159674980	6	1	0	1	0	0	0	0	NA	NA	NA	69303465	2731
chr15	42094617	42094622	6	1	0	0	0	0	1	0	NA	NA	54933005	54933005	2745
chr18	83009588	83009591	4	1	0	0	0	1	0	0	NA	NA	NA	21382533	2765
chr11	50231405	50231408	4	1	1	0	0	0	0	0	NA	NA	NA	NA	2785
chr12	104952863	104952869	7	1	1	0	0	0	0	0	NA	NA	NA	80341629	2801
chr3	108260590	108260594	5	2	0	1	0	1	0	0	NA	NA	NA	17889080	2805
chr5	97128053	97128056	4	1	1	0	0	0	0	0	NA	NA	NA	61459658	2818
chr4	151880395	151880398	4	1	0	0	0	1	0	0	NA	NA	NA	501994	2833
chr8	25485826	25485829	4	1	1	0	0	0	0	0	NA	NA	NA	13935278	2869
chr4	94909837	94909840	4	1	1	0	0	0	0	0	NA	NA	NA	25956509	2920
chr2	69894693	69894704	12	1	0	0	0	1	0	0	NA	NA	NA	47778515	2936
chrX	125421272	125421275	4	1	0	1	0	0	0	0	NA	NA	NA	24621576	2944
chr9	57647988	57647991	4	1	1	0	0	0	0	0	NA	NA	NA	36305220	2949
chrX	50801742	50801745	4	1	0	1	0	0	0	0	NA	NA	NA	2985	2985
chr2	71387041	71387043	3	1	0	0	0	1	0	0	NA	NA	NA	46286176	2994
chr2	71387044	71387044	1	3	0	1	0	2	0	0	NA	NA	NA	46286175	2997
chr2	71387045	71387047	3	2	0	1	0	1	0	0	NA	NA	NA	46286172	2998
chr9	99335101	99335104	4	1	1	0	0	0	0	0	NA	NA	NA	77992333	3003
chr9	65142355	65142358	4	1	1	0	0	0	0	0	NA	NA	NA	43799587	3037
chr19	11073499	11073502	4	1	0	0	0	0	1	0	NA	NA	NA	19101789	3044
chr12	109470073	109470081	9	1	1	0	0	0	0	0	NA	NA	NA	84858839	3093
chr4	123684264	123684269	6	1	1	0	0	0	0	0	NA	NA	NA	2817894	3123
chr5	49832235	49832243	9	2	1	0	1	0	0	0	NA	NA	NA	14163840	3160
chrX	123718708	123718712	5	1	0	0	0	1	0	0	NA	NA	NA	22919012	3170
chr13	99185299	99185302	4	1	0	0	0	0	1	0	35621493	35621493	35621493	35621493	3247
chr14	34815925	34815930	6	1	0	0	1	0	0	0	NA	NA	NA	85335506	3279
chr10	81367403	81367412	10	1	0	0	0	0	1	0	NA	NA	NA	NA	3282
chr13	37510843	37510846	4	1	0	0	1	0	0	0	26052939	26052939	26052939	26052939	3286
chr13	37510847	37510850	4	3	0	0	3	0	0	0	26052935	26052935	26052935	26052935	3290
chr13	37510851	37510855	5	1	0	0	1	0	0	0	26052930	26052930	26052930	26052930	3294
chr18	73711860	73711863	4	1	0	0	0	0	1	0	NA	NA	NA	12084805	3295
chr16	96133148	96133157	10	1	1	0	0	0	1	0	NA	NA	NA	87303111	3303
chr7	35858768	35858774	7	1	0	0	0	0	1	0	NA	NA	NA	NA	3321
chr8	94159214	94159220	7	1	1	0	0	0	0	0	NA	NA	NA	82608666	3326
chrY	5023226	5023229	4	1	0	1	0	0	0	0	NA	NA	NA	NA	3328
chr2	172514870	172514880	11	1	1	0	0	0	0	0	NA	NA	NA	15380088	3338
chrX	106904138	106904143	6	1	0	1	0	0	0	0	NA	NA	NA	6104442	3366
chrX	106904156	106904160	5	1	1	0	0	0	0	0	NA	NA	NA	6104460	3384
chr11	99225852	99225855	4	1	0	0	0	0	1	0	NA	NA	NA	NA	3385
chr6	54463856	54463859	4	1	1	0	0	0	0	0	NA	NA	NA	21083174	3386
chr19	25641307	25641310	4	1	0	1	0	0	0	0	NA	NA	NA	4533981	3397
chr10	7390149	7390158	10	1	1	0	0	0	0	0	NA	NA	NA	NA	3399
chr12	113191426	113191430	5	2	1	0	1	0	0	0	NA	NA	NA	88580192	3404
chr6	113767434	113767437	4	1	0	0	0	0	1	0	NA	NA	NA	80386752	3428
chr12	24614668	24614673	6	1	0	0	0	0	1	0	NA	NA	NA	3434	3434
chr4	15954455	15954458	4	1	1	0	0	0	0	0	NA	NA	NA	24768774	3456
chr16	34333545	34333548	4	1	0	0	1	0	0	0	NA	NA	NA	25503508	3471
chr17	26943182	26943193	12	1	1	0	0	0	0	0	NA	NA	NA	1405953	3492
chr2	26035810	26035813	4	1	0	0	0	0	0	1	NA	NA	NA	15363892	3504
chrX	123267588	123267591	4	1	0	1	0	0	0	0	NA	NA	NA	22467892	3542
chr9	104017621	104017654	34	1	0	0	0	0	1	0	NA	NA	NA	82674853	3546
chr19	45846631	45846635	5	1	0	0	0	0	0	1	NA	NA	NA	15671319	3546
chr12	105505821	105505824	4	1	0	0	0	0	1	0	NA	NA	NA	80894587	3576
chr2	129597234	129597237	4	1	0	0	0	1	0	0	NA	NA	NA	11923994	3579
chr16	8826320	8826427	108	1	1	0	0	0	0	0	NA	NA	NA	3589	3589
chr1	180180607	180180611	5	1	0	0	0	0	1	0	NA	NA	NA	93745991	3603
chr19	11066815	11066818	4	1	0	0	0	0	1	0	NA	NA	NA	19108473	3616
chr2	75949318	75949321	4	1	0	1	0	0	0	0	NA	NA	NA	41723898	3621
chr7	24907932	24908310	379	1	0	0	0	1	0	0	NA	NA	NA	NA	3664
chr13	3362188	3362191	4	1	0	0	1	0	0	0	60201594	60201594	60201594	60201594	3695
chr5	125264351	125264356	6	1	1	0	0	0	0	0	NA	NA	NA	89595956	3741
chr5	137688202	137688205	4	1	1	0	0	0	0	0	NA	NA	NA	102019807	3742
chr18	61630813	61630818	6	1	1	0	0	0	0	0	NA	NA	NA	3758	3758
chr12	35176601	35176605	5	2	0	1	0	1	0	0	NA	NA	NA	10565367	3776
chr4	124732218	124732222	5	1	0	0	0	0	1	0	NA	NA	NA	3865848	3783
chr5	14605316	14605320	5	1	1	0	0	0	0	0	NA	NA	NA	18729698	3794
chr6	86275141	86275220	80	1	0	0	0	0	1	0	NA	NA	NA	52894459	3796
chr10	22162452	22162455	4	1	0	1	0	0	0	0	NA	NA	NA	NA	3834
chr3	122297045	122297050	6	1	0	0	0	1	0	0	NA	NA	NA	31925535	3840
chr2	30809543	30809546	4	1	0	0	0	0	1	0	NA	NA	NA	20137625	3841
chr13	12170145	12170148	4	1	0	0	1	0	0	0	51393637	51393637	51393637	51393637	3882
chr8	4208837	4208849	13	1	0	0	0	0	0	1	NA	NA	NA	7341678	3894
chr13	12170123	12170132	10	1	1	0	0	0	0	0	51393653	51393653	51393653	51393653	3898
chr13	68995385	68995388	4	1	0	0	0	0	1	0	5431579	5431579	5431579	5431579	3941
chr5	49839368	49839517	150	1	0	0	0	0	1	0	NA	NA	NA	14170973	3944
chr2	28464053	28464053	1	1	0	0	1	0	0	0	NA	NA	NA	17792135	3948
chr2	28464049	28464052	4	2	0	0	1	0	1	0	NA	NA	NA	17792131	3949
chr13	98387151	98387154	4	1	0	0	0	1	0	0	34823345	34823345	34823345	34823345	3970
chr15	8636622	8636626	5	1	1	0	0	0	0	0	NA	NA	88391001	88391001	3979
chr4	148448639	148448707	69	1	0	0	0	0	1	0	NA	NA	NA	3933685	3994
chr13	12170019	12170034	16	1	1	0	0	0	0	0	51393751	51393751	51393751	51393751	3996
chr17	50893713	50893722	10	1	1	0	0	0	0	0	NA	NA	NA	19597407	4009
chr13	63971954	63971960	7	1	1	0	0	0	0	0	408148	408148	408148	408148	4015
chrX	126004365	126004369	5	1	0	0	0	0	0	1	NA	NA	NA	25204669	4024
chr11	115466779	115466782	4	1	0	1	0	0	0	0	NA	NA	NA	NA	4027
chr18	83002714	83002717	4	1	0	0	1	0	0	0	NA	NA	NA	21375659	4085
chr2	76114068	76114073	6	1	0	0	1	0	0	0	NA	NA	NA	41559146	4095
chr5	24317984	24317987	4	1	1	0	0	0	0	0	NA	NA	NA	9017031	4105
chr9	99336204	99336207	4	1	0	0	0	1	0	0	NA	NA	NA	77993436	4106
chr12	69443990	69444014	25	1	1	0	0	0	0	0	NA	NA	NA	44832756	4124
chr10	120572087	120572094	8	1	0	0	0	0	1	0	NA	NA	NA	NA	4159
chr9	58000283	58000296	14	1	0	0	0	1	0	0	NA	NA	NA	36657515	4170
chr9	58000297	58000300	4	2	0	0	0	1	0	1	NA	NA	NA	36657529	4184
chr13	63559553	63559559	7	1	0	0	0	0	0	1	4226	4226	4226	4226	4226
chr11	105336255	105336622	368	1	0	0	1	0	0	0	NA	NA	NA	NA	4280
chr15	73650058	73650088	31	1	0	0	0	0	1	0	NA	NA	23377539	23377539	4335
chr11	114477431	114477448	18	1	1	0	0	0	0	0	NA	NA	NA	NA	4359
chr7	130854759	130854764	6	1	0	0	0	0	1	0	NA	NA	NA	NA	4371
chr4	149793090	149793097	8	1	1	0	0	0	0	0	NA	NA	NA	2589295	4435
chrX	155197517	155197520	4	1	1	0	0	0	0	0	NA	NA	NA	54397821	4532
chr4	120870905	120870908	4	2	0	0	0	1	0	1	NA	NA	NA	4535	4535
chr4	120870909	120870910	2	1	0	0	0	1	0	0	NA	NA	NA	4539	4539
chr4	40727802	40727805	4	1	0	0	1	0	0	0	NA	NA	NA	4549	4549
chr1	18320239	18320245	7	1	1	0	0	0	0	0	NA	NA	NA	46212049	4619
chr10	22146895	22146898	4	1	0	1	0	0	0	0	NA	NA	NA	NA	4621
chr1	18320227	18320232	6	1	0	0	0	0	0	1	NA	NA	NA	46212062	4632
chr16	8834752	8834759	8	1	1	0	0	0	0	0	NA	NA	NA	4715	4688
chr2	71747250	71747267	18	1	1	0	0	0	0	0	NA	NA	NA	45925952	4712
chr4	136027288	136027291	4	1	1	0	0	0	0	0	NA	NA	NA	15160918	4722
chr4	148439886	148439895	10	1	0	0	0	1	0	0	NA	NA	NA	3942497	4729
chr12	53717125	53717133	9	1	0	0	0	0	1	0	NA	NA	NA	29105891	4753
chr12	35185170	35185173	4	2	0	1	0	1	0	0	NA	NA	NA	10573936	4768
chr3	122298029	122298053	25	1	0	0	1	0	0	0	NA	NA	NA	31926519	4824
chr7	139934016	139934019	4	1	0	0	0	0	0	1	NA	NA	NA	NA	4847
chr18	73703688	73703691	4	1	0	0	1	0	0	0	NA	NA	NA	12076633	4853
chr17	11136623	11136626	4	1	0	0	0	0	1	0	NA	NA	NA	14400582	4876
chr13	56547991	56548023	33	1	0	0	0	0	1	0	7015762	7015762	7015762	7015762	4891
chr19	34883431	34883439	9	1	1	0	0	0	0	0	NA	NA	NA	4708119	4917
chr5	134860091	134860097	7	1	1	0	0	0	0	0	NA	NA	NA	99191696	4936
chr17	3275099	3275105	7	1	1	0	0	0	0	0	NA	NA	NA	22262103	4954
chr11	26205492	26205498	7	1	0	0	1	0	0	0	NA	NA	NA	NA	4979
chr3	90366241	90366507	267	1	0	0	0	0	0	1	NA	NA	NA	4982	4982
chr8	76907403	76907408	6	2	0	1	0	1	0	0	NA	NA	NA	65356855	5005
chr5	106324963	106324981	19	1	1	0	0	0	0	0	NA	NA	NA	70656568	5019
chr1	18329912	18329918	7	1	0	0	1	0	0	0	NA	NA	NA	46202376	5027
chr12	82473724	82473730	7	1	0	0	0	0	1	0	NA	NA	NA	57862490	5057
chr2	117678310	117678313	4	1	0	0	0	1	0	0	NA	NA	NA	5070	5070
chr2	71253996	71254004	9	2	0	0	1	0	1	0	NA	NA	NA	46419215	5080
chrX	125693288	125693297	10	1	0	1	0	0	0	0	NA	NA	NA	24893592	5085
chr2	71254005	71258081	4077	1	0	0	1	0	0	0	NA	NA	NA	46415138	5089
chr15	96198825	96198837	13	1	1	0	0	0	0	0	NA	NA	828790	828790	5093
chr11	95490105	95490119	15	1	0	0	0	0	1	0	NA	NA	NA	NA	5097
chr3	153465390	153465393	4	1	0	0	0	1	0	0	NA	NA	NA	63093880	5119
chr2	90629196	90629199	4	1	0	0	0	0	0	1	NA	NA	NA	27044020	5144
chr10	88215136	88215139	4	1	0	0	0	0	1	0	NA	NA	NA	NA	5163
chr17	26944887	26944890	4	1	0	0	0	0	1	0	NA	NA	NA	1407658	5197
chr8	11545320	11545323	4	1	0	0	1	0	0	0	NA	NA	NA	5204	5204
chr12	52341481	52341484	4	1	1	0	0	0	0	0	NA	NA	NA	27730247	5224
chr3	80001031	80001041	11	2	0	1	0	1	0	0	NA	NA	NA	10370448	5227
chr4	46889590	46889969	380	1	0	0	0	0	1	0	NA	NA	NA	6166337	5261
chr7	65947931	65947948	18	1	1	0	0	0	0	0	NA	NA	NA	NA	5263
chr1	152612974	152612977	4	1	0	0	0	1	0	0	NA	NA	NA	66178358	5270
chr16	96216284	96216287	4	1	1	0	0	0	0	0	NA	NA	NA	87386247	5295
chr7	68196144	68196163	20	2	0	0	0	0	1	1	NA	NA	NA	NA	5326
chr3	80001134	80001137	4	1	0	0	0	1	0	0	NA	NA	NA	10370352	5330
chr9	22138190	22138196	7	1	1	0	0	0	0	0	NA	NA	NA	795422	5339
chr14	115098144	115098147	4	1	0	0	0	0	0	1	NA	NA	NA	5053289	5342
chr7	68196164	68199485	3322	1	0	0	0	0	0	1	NA	NA	NA	NA	5346
chr16	96226985	96226992	8	1	0	0	0	1	0	0	NA	NA	NA	87396948	5382
chr17	25542628	25542634	7	1	0	0	1	0	0	0	NA	NA	NA	5399	5399
chr17	56097339	56097384	46	1	1	0	0	0	0	0	NA	NA	NA	24801033	5414
chr8	69822290	69822290	1	1	1	0	0	0	0	0	NA	NA	NA	58271742	5479
chr8	69822291	69822291	1	2	1	0	1	0	0	0	NA	NA	NA	58271743	5480
chr8	69822292	69822294	3	3	2	0	1	0	0	0	NA	NA	NA	58271744	5481
chr8	69822295	69822296	2	1	1	0	0	0	0	0	NA	NA	NA	58271747	5484
chr16	8835564	8835569	6	1	1	0	0	0	0	0	NA	NA	NA	5527	5500
chr14	99586523	99586526	4	1	0	0	0	0	1	0	NA	NA	NA	20564910	5540
chr14	48534008	48534013	6	1	0	0	0	0	1	0	NA	NA	NA	71617423	5548
chr9	57656516	57656521	6	1	0	0	0	0	1	0	NA	NA	NA	36313748	5555
chr12	104950106	104950114	9	2	0	1	0	1	0	0	NA	NA	NA	80338872	5556
chr19	58952690	58952695	6	1	0	1	0	0	0	0	NA	NA	NA	28777378	5569
chr8	59935730	59935733	4	1	0	0	1	0	0	0	NA	NA	NA	48385182	5571
chr4	109651475	109651483	9	1	0	1	0	0	0	1	NA	NA	NA	11214866	5580
chr16	96124238	96124242	5	1	0	0	0	0	1	0	NA	NA	NA	87294201	5582
chr13	37501820	37501933	114	1	0	0	0	1	0	0	26061852	26061852	26061852	26061852	5603
chr19	58952736	58952739	4	1	0	0	0	1	0	0	NA	NA	NA	28777424	5615
chr7	75742058	75742065	8	1	0	0	0	0	1	0	NA	NA	NA	NA	5686
chr1	165595256	165595279	24	1	1	0	0	0	0	0	NA	NA	NA	79160640	5691
chr9	109881651	109881654	4	1	0	0	0	0	1	0	NA	NA	NA	88538883	5822
chr13	37513403	37513408	6	1	1	0	0	0	0	0	26050377	26050377	26050377	26050377	5846
chr15	85594785	85594788	4	1	0	0	0	0	1	0	NA	NA	11432839	11432839	5850
chr15	85594781	85594784	4	3	0	0	1	0	2	0	NA	NA	11432843	11432843	5854
chr5	18708435	18708438	4	1	0	1	0	0	0	0	NA	NA	NA	14626580	5865
chr2	172524123	172524126	4	2	0	1	0	1	0	0	NA	NA	NA	15389341	5884
chr9	109881721	109881724	4	1	1	0	0	0	0	0	NA	NA	NA	88538953	5892
chr7	97315605	97315622	18	1	0	0	0	0	0	1	NA	NA	NA	NA	5908
chr4	135092198	135092202	5	1	1	0	0	0	0	0	NA	NA	NA	14225828	5946
chr8	84772886	84772892	7	1	0	0	0	0	1	0	NA	NA	NA	73222338	5953
chr2	172524206	172524209	4	1	0	0	0	1	0	0	NA	NA	NA	15389424	5967
chr11	76500092	76500101	10	1	1	0	0	0	0	0	NA	NA	NA	NA	5996
chr13	12167991	12167994	4	1	0	1	0	0	0	0	51395791	51395791	51395791	51395791	6036
chr12	108328724	108328768	45	1	1	0	0	0	0	0	NA	NA	NA	83717490	6037
chr14	99587035	99587042	8	1	0	0	0	1	0	0	NA	NA	NA	20564394	6052
chr12	52342350	52342361	12	1	0	0	0	1	0	0	NA	NA	NA	27731116	6093
chr11	99235397	99235400	4	1	1	0	0	0	0	0	NA	NA	NA	NA	6136
chr6	144404167	144404170	4	1	0	1	0	0	0	0	NA	NA	NA	111023485	6145
chr2	75006925	75006928	4	1	0	0	0	0	1	0	NA	NA	NA	42666291	6156
chr5	35662191	35662194	4	1	0	1	0	0	0	0	NA	NA	NA	6180	6180
chr2	64914107	64914110	4	1	0	0	1	0	0	0	NA	NA	NA	52759109	6187
chr2	181677764	181677798	35	1	1	0	0	0	0	0	NA	NA	NA	24542982	6206
chr12	69803273	69803277	5	1	0	1	0	0	0	0	NA	NA	NA	45192039	6206
chr18	61633289	61633300	12	1	1	0	0	0	0	0	NA	NA	NA	6234	6234
chrX	123494249	123494253	5	1	0	1	0	0	0	0	NA	NA	NA	22694553	6262
chr2	69891272	69891279	8	1	0	0	0	1	0	0	NA	NA	NA	47781940	6361
chr19	7128310	7128348	39	1	0	0	1	0	0	0	NA	NA	NA	23046943	6372
chr10	65013531	65013939	409	1	0	1	0	0	0	0	NA	NA	NA	NA	6375
chr10	60184708	60184713	6	1	0	0	0	0	1	0	NA	NA	NA	NA	6381
chr10	88216359	88216413	55	1	0	0	0	0	1	0	NA	NA	NA	NA	6386
chr8	4198525	4198528	4	1	0	0	0	1	0	0	NA	NA	NA	7351999	6394
chr10	5797246	5797249	4	1	1	0	0	0	0	0	NA	NA	NA	NA	6397
chr2	71748938	71748946	9	1	0	1	0	0	0	0	NA	NA	NA	45924273	6400
chr2	151990039	151990046	8	1	0	0	1	0	0	0	NA	NA	NA	5144715	6420
chr5	125189216	125189216	1	1	1	0	0	0	0	0	NA	NA	NA	89520821	6429
chr5	125189217	125189219	3	2	2	0	0	0	0	0	NA	NA	NA	89520822	6430
chr5	125189220	125189220	1	1	1	0	0	0	0	0	NA	NA	NA	89520825	6433
chr1	161225307	161225312	6	1	0	0	0	0	1	0	NA	NA	NA	74790691	6466
chr6	144403759	144403833	75	1	0	0	0	0	1	0	NA	NA	NA	111023077	6482
chrX	123507027	123507032	6	1	0	1	0	0	0	0	NA	NA	NA	22707331	6491
chr4	15951410	15951413	4	1	0	1	0	0	0	0	NA	NA	NA	24771819	6501
chr1	74198923	74198942	20	2	1	0	1	0	0	0	NA	NA	NA	9666608	6511
chr6	90462912	90489651	26740	1	0	0	0	0	0	1	NA	NA	NA	57082230	6514
chr16	37056069	37056077	9	1	0	0	0	0	0	1	NA	NA	NA	28226032	6548
chr12	69441523	69441527	5	1	0	0	0	1	0	0	NA	NA	NA	44830289	6611
chr12	69191397	69191400	4	1	0	1	0	0	0	0	NA	NA	NA	44580163	6622
chr4	94900249	94900257	9	1	0	0	0	0	1	0	NA	NA	NA	25966092	6639
chr12	82475306	82475385	80	1	1	0	0	0	0	0	NA	NA	NA	57864072	6639
chr4	48578319	48578322	4	1	1	0	0	0	0	0	NA	NA	NA	7855066	6642
chr18	24779155	24779169	15	1	0	0	1	0	0	0	NA	NA	NA	20049372	6650
chr1	165865219	165865222	4	1	0	0	1	0	0	0	NA	NA	NA	79430603	6669
chr2	160079428	160079433	6	1	0	0	0	1	0	0	NA	NA	NA	2944646	6670
chr5	18707616	18707619	4	1	0	0	1	0	0	0	NA	NA	NA	14627399	6684
chr2	64913558	64913569	12	1	0	0	0	1	0	0	NA	NA	NA	52759650	6728
chr9	119476911	119476937	27	1	1	0	0	0	0	0	NA	NA	NA	98134143	6755
chr2	172654404	172654414	11	1	1	0	0	0	0	0	NA	NA	NA	15519622	6761
chr18	38923377	38923380	4	1	0	0	0	0	1	0	NA	NA	NA	5905161	6794
chr2	29958431	29958434	4	1	1	0	0	0	0	0	NA	NA	NA	19286513	6812
chr8	105298697	105298996	300	1	0	0	0	0	1	0	NA	NA	NA	93748149	6817
chr3	32728529	32730079	1551	1	0	0	0	1	0	0	NA	NA	NA	57641410	6881
chr3	154501842	154501853	12	1	0	0	1	0	0	0	NA	NA	NA	64130332	6895
chr2	30806461	30806485	25	1	0	0	0	0	1	0	NA	NA	NA	20134543	6902
chr6	144403353	144403357	5	1	0	1	0	0	0	0	NA	NA	NA	111022671	6958
chrX	13479870	13479873	4	1	0	0	0	0	1	0	NA	NA	NA	37324857	6973
chr4	129913584	129913589	6	1	0	0	0	1	0	0	NA	NA	NA	9047214	6978
chr1	161238781	161238798	18	1	0	0	0	0	1	0	NA	NA	NA	74804165	6982
chr6	108836101	108836104	4	1	0	0	0	0	1	0	NA	NA	NA	75455419	7003
chr4	109664117	109664120	4	1	1	0	0	0	0	0	NA	NA	NA	11202229	7033
chr1	56980433	56980440	8	1	1	0	0	0	0	0	NA	NA	NA	7551854	7055
chr18	77021701	77021778	78	1	1	0	0	0	0	0	NA	NA	NA	15394646	7069
chr15	97034718	97034722	5	1	1	0	0	0	0	0	NA	NA	7070	7070	7070
chr11	20509192	20509199	8	1	0	0	0	0	1	0	NA	NA	NA	NA	7081
chr8	120493702	120493794	93	1	1	0	0	0	0	0	NA	NA	NA	108943154	7095
chr13	73372727	73372811	85	1	0	0	0	0	1	0	9808921	9808921	9808921	9808921	7140
chr3	57472598	57472643	46	1	0	0	0	0	1	0	NA	NA	NA	32898846	7161
chr17	31303467	31303510	44	1	1	0	0	0	0	0	NA	NA	NA	7161	7161
chr4	109649820	109649824	5	1	0	0	0	0	0	1	NA	NA	NA	11216525	7239
chr12	109459714	109459719	6	1	0	0	1	0	0	0	NA	NA	NA	84848480	7240
chr13	48483330	48483337	8	1	1	0	0	0	0	0	15080448	15080448	15080448	15080448	7241
chr6	108836344	108836351	8	1	0	0	0	0	1	0	NA	NA	NA	75455662	7246
chr2	25410515	25410518	4	1	0	0	0	0	1	0	NA	NA	NA	14738597	7265
chr12	38164408	38164416	9	1	1	0	0	0	0	0	NA	NA	NA	13553174	7271
chr2	172525569	172525578	10	1	1	0	0	0	0	0	NA	NA	NA	15390787	7330
chr3	102347241	102347244	4	1	0	1	0	0	0	0	NA	NA	NA	11975731	7335
chr19	7158236	7158255	20	1	1	0	0	0	0	0	NA	NA	NA	23017036	7341
chr3	11317404	11317417	14	1	0	0	1	0	0	0	NA	NA	NA	79054072	7376
chr14	20721661	20721867	207	1	0	0	1	0	0	0	NA	NA	NA	99429569	7386
chr13	57437039	57437044	6	1	0	0	0	0	1	0	6126741	6126741	6126741	6126741	7409
chr7	35862870	35862875	6	1	1	0	0	0	0	0	NA	NA	NA	NA	7423
chr17	50905216	50905288	73	1	0	0	0	1	0	0	NA	NA	NA	19608910	7464
chr4	152512991	152512994	4	1	0	0	0	0	0	1	NA	NA	NA	130578	7484
chr1	128955337	128955342	6	1	1	0	0	0	0	0	NA	NA	NA	42520721	7560
chr15	76426748	76426751	4	1	0	0	0	0	1	0	NA	NA	20600876	20600876	7576
chr10	86737600	86737613	14	1	1	0	0	0	0	0	NA	NA	NA	NA	7580
chr19	4184418	4184421	4	1	1	0	0	0	0	0	NA	NA	NA	25990870	7587
chr15	79410970	79417855	6886	1	0	0	0	1	0	0	NA	NA	17609772	17609772	7624
chr8	11558211	11558214	4	1	1	0	0	0	0	0	NA	NA	NA	7663	7663
chr13	37499845	37499868	24	1	1	0	0	0	0	0	26063917	26063917	26063917	26063917	7668
chr4	149766548	149766551	4	1	0	0	1	0	0	0	NA	NA	NA	2615841	7671
chr6	35329665	35329696	32	1	0	0	0	1	0	0	NA	NA	NA	1948983	7679
chr1	180184688	180184691	4	1	0	0	1	0	0	0	NA	NA	NA	93750072	7684
chr12	87192605	87192608	4	1	0	0	1	0	0	0	NA	NA	NA	62581371	7705
chr7	35697256	35697260	5	1	0	0	0	0	1	0	NA	NA	NA	NA	7745
chr14	69937077	69937099	23	2	0	1	0	1	0	0	NA	NA	NA	50214337	7760
chr2	90626536	90626572	37	1	1	0	0	0	0	0	NA	NA	NA	27046647	7771
chr3	122254100	122254103	4	1	0	0	1	0	0	0	NA	NA	NA	31882590	7778
chr6	82685973	82686066	94	1	0	1	0	0	0	0	NA	NA	NA	49305291	7795
chr3	135286465	135286484	20	1	1	0	0	0	0	0	NA	NA	NA	44914955	7820
chrX	106892867	106892871	5	1	1	0	0	0	0	0	NA	NA	NA	6093171	7880
chr2	92798017	92798024	8	1	0	0	1	0	0	0	NA	NA	NA	24875195	7883
chr4	119900691	119900695	5	1	0	0	1	0	0	0	NA	NA	NA	965654	7889
chr7	118804219	118804232	14	1	1	0	0	0	0	0	NA	NA	NA	NA	7911
chr2	92797972	92797979	8	1	1	0	0	0	1	0	NA	NA	NA	24875240	7928
chr6	82685901	82685906	6	1	0	0	0	0	0	1	NA	NA	NA	49305219	7955
chr10	5795634	5795637	4	1	0	0	0	0	1	0	NA	NA	NA	NA	8009
chr5	18722336	18722358	23	1	1	0	0	0	0	0	NA	NA	NA	14612660	8012
chr11	3440836	3440839	4	1	0	1	0	0	0	0	NA	NA	NA	NA	8017
chr14	13558581	13558612	32	1	1	0	0	0	0	0	NA	NA	NA	106592824	8036
chr14	4423244	4423250	7	1	0	0	0	1	0	0	NA	NA	NA	115728186	8042
chr1	66626412	66626416	5	1	0	1	0	0	0	0	NA	NA	NA	2094097	8087
chr8	94163978	94163985	8	1	0	0	0	1	0	0	NA	NA	NA	82613430	8090
chr12	87192155	87192212	58	1	0	0	0	0	1	0	NA	NA	NA	62580921	8101
chr16	78584452	78584471	20	1	0	0	0	1	0	0	NA	NA	NA	69754415	8120
chr4	40505332	40505364	33	1	0	0	0	0	0	1	NA	NA	NA	217868	8126
chr1	52726321	52726324	4	1	1	0	0	0	0	0	NA	NA	NA	11805970	8128
chr1	52726325	52726325	1	2	2	0	0	0	0	0	NA	NA	NA	11805969	8132
chr1	52726326	52726329	4	1	1	0	0	0	0	0	NA	NA	NA	11805965	8133
chr2	61803946	61803949	4	1	0	0	0	0	0	1	NA	NA	NA	51132028	8134
chr4	43436680	43436683	4	1	0	1	0	0	0	0	NA	NA	NA	2713427	8135
chr14	48520258	48520264	7	3	0	2	0	1	0	0	NA	NA	NA	71631172	8175
chr14	48520257	48520257	1	2	0	1	0	1	0	0	NA	NA	NA	71631179	8182
chr7	75755990	75756015	26	1	0	0	0	0	1	0	NA	NA	NA	NA	8218
chr10	22143298	22143301	4	1	0	1	0	0	0	0	NA	NA	NA	NA	8218
chr18	65756984	65756987	4	1	0	0	0	0	0	1	NA	NA	NA	4129929	8225
chr9	21351077	21351087	11	1	1	0	0	0	0	0	NA	NA	NA	8309	8309
chr3	104017785	104017846	62	1	1	0	0	0	0	0	NA	NA	NA	13646275	8319
chr12	69456486	69456523	38	1	0	0	1	0	0	0	NA	NA	NA	44845252	8327
chr2	6127204	6127209	6	1	1	0	0	0	0	0	NA	NA	NA	4544688	8354
chr18	65773593	65773599	7	1	0	0	0	0	1	0	NA	NA	NA	4146538	8360
chr2	28459633	28459636	4	1	0	0	0	1	0	0	NA	NA	NA	17787715	8365
chrX	50813117	50813121	5	2	0	1	0	1	0	0	NA	NA	NA	8366	8366
chr7	24895869	24895874	6	1	0	0	0	1	0	0	NA	NA	NA	NA	8373
chr19	33000253	33000261	9	1	1	0	0	0	0	0	NA	NA	NA	2824941	8379
chr19	42113542	42113545	4	1	1	0	0	0	0	0	NA	NA	NA	11938230	8383
chr13	51822881	51822892	12	1	0	0	1	0	0	0	11740893	11740893	11740893	11740893	8429
chr12	82477133	82477140	8	1	0	0	0	0	1	0	NA	NA	NA	57865899	8466
chr4	137602684	137602687	4	1	0	0	0	1	0	0	NA	NA	NA	14779705	8484
chr19	45858686	45858694	9	1	1	0	0	0	0	0	NA	NA	NA	15683374	8484
chr3	54886892	54886904	13	1	0	0	1	0	0	0	NA	NA	NA	35484585	8493
chr19	33000397	33000433	37	1	0	0	0	1	0	0	NA	NA	NA	2825085	8523
chr9	72916819	72916825	7	1	0	0	0	0	1	0	NA	NA	NA	51574051	8527
chr4	129912000	129912019	20	1	0	1	0	0	0	0	NA	NA	NA	9045630	8548
chr1	57053434	57053437	4	1	0	0	1	0	0	0	NA	NA	NA	7478857	8590
chr4	129911944	129911949	6	1	1	0	0	0	0	0	NA	NA	NA	9045574	8618
chr12	100512241	100512248	8	1	0	0	0	0	1	0	NA	NA	NA	75901007	8635
chr9	25481789	25481792	4	1	0	0	0	0	1	0	NA	NA	NA	4139021	8636
chr1	152616381	152616385	5	1	0	0	0	1	0	0	NA	NA	NA	66181765	8677
chr1	52726916	52726948	33	1	1	0	0	0	0	0	NA	NA	NA	11805346	8723
chr8	122822089	122822089	1	1	1	0	0	0	0	0	NA	NA	NA	111271541	8728
chr8	122822090	122822092	3	2	2	0	0	0	0	0	NA	NA	NA	111271542	8729
chr8	122822093	122822093	1	1	1	0	0	0	0	0	NA	NA	NA	111271545	8732
chr12	108343561	108343566	6	1	0	1	0	0	0	0	NA	NA	NA	83732327	8735
chr5	14600346	14600349	4	1	0	0	0	0	1	0	NA	NA	NA	18734669	8765
chr1	150795716	150795721	6	1	0	1	0	0	0	0	NA	NA	NA	64361100	8791
chr9	61229615	61229620	6	1	1	0	0	0	0	0	NA	NA	NA	39886847	8797
chr4	147949671	147949674	4	1	0	0	0	0	0	1	NA	NA	NA	4432718	8798
chr12	69206871	69207779	909	1	0	1	0	0	0	0	NA	NA	NA	44595637	8828
chr11	36060578	36060582	5	1	0	0	0	0	1	0	NA	NA	NA	NA	8861
chr13	51822455	51822458	4	1	0	0	0	0	1	0	11741327	11741327	11741327	11741327	8863
chr14	99572075	99572092	18	1	1	0	0	0	0	0	NA	NA	NA	20579344	8870
chr14	67017436	67017436	1	1	0	0	1	0	0	0	NA	NA	NA	53134000	8908
chr14	67017437	67017441	5	2	1	0	1	0	0	0	NA	NA	NA	53133995	8909
chr1	39641794	39641797	4	1	1	0	0	0	0	0	NA	NA	NA	24890497	8913
chr14	67017442	67017443	2	1	1	0	0	0	0	0	NA	NA	NA	53133993	8914
chrX	126009370	126009374	5	1	1	0	0	0	0	0	NA	NA	NA	25209674	9029
chr4	103379870	103379875	6	1	1	0	0	0	0	0	NA	NA	NA	17486474	9073
chr4	48575882	48575889	8	1	0	0	0	0	0	1	NA	NA	NA	7852629	9075
chr7	35680311	35680314	4	1	0	0	0	0	1	0	NA	NA	NA	NA	9176
chr14	55309804	55309807	4	1	0	0	0	1	0	0	NA	NA	NA	64841629	9176
chr2	30804202	30804210	9	1	0	0	1	0	0	0	NA	NA	NA	20132284	9177
chr8	76893186	76893194	9	1	1	0	0	0	0	0	NA	NA	NA	65342638	9183
chr12	76612203	76612207	5	1	0	0	0	0	1	0	NA	NA	NA	52000969	9215
chr2	181594989	181594996	8	1	1	0	0	0	0	0	NA	NA	NA	24460207	9226
chr7	35864689	35864692	4	1	0	0	0	0	0	1	NA	NA	NA	NA	9242
chr2	181595013	181595020	8	1	0	0	0	1	0	0	NA	NA	NA	24460231	9250
chr4	116093897	116093902	6	1	1	0	0	0	0	0	NA	NA	NA	4772447	9298
chr3	57456087	57456115	29	1	0	0	0	0	1	0	NA	NA	NA	32915374	9301
chr19	25654037	25654040	4	1	1	0	0	0	0	0	NA	NA	NA	4521251	9309
chr10	22142186	22142189	4	1	0	0	1	0	0	0	NA	NA	NA	NA	9330
chr2	71374690	71374693	4	1	0	0	0	0	1	0	NA	NA	NA	46298526	9333
chr12	112156860	112156863	4	1	0	0	0	0	0	1	NA	NA	NA	87545626	9338
chr6	82684494	82684497	4	1	1	0	0	0	0	0	NA	NA	NA	49303812	9364
chr2	29158605	29158649	45	1	0	0	0	0	1	0	NA	NA	NA	18486687	9391
chr4	124719017	124719020	4	1	1	0	0	0	0	0	NA	NA	NA	3852647	9394
chr3	122255810	122255818	9	1	0	0	0	0	1	0	NA	NA	NA	31884300	9488
chr10	7403093	7403102	10	1	0	1	0	0	0	0	NA	NA	NA	NA	9515
chr1	177565473	177565476	4	1	0	0	0	0	0	1	NA	NA	NA	91130857	9518
chr10	120566712	120566720	9	1	1	0	0	0	0	0	NA	NA	NA	NA	9533
chr10	7403154	7403163	10	1	0	1	0	0	0	0	NA	NA	NA	NA	9576
chr12	75060765	75060769	5	1	1	0	0	0	0	0	NA	NA	NA	50449531	9603
chr10	62054851	62054854	4	1	0	0	0	0	1	0	NA	NA	NA	NA	9616
chr7	27648623	27648629	7	1	1	0	0	0	0	0	NA	NA	NA	NA	9623
chr13	57454140	57454145	6	1	0	0	0	0	1	0	6109640	6109640	6109640	6109640	9666
chrX	123490817	123490821	5	1	0	0	1	0	0	0	NA	NA	NA	22691121	9694
chr8	120496307	120496312	6	1	0	0	0	1	0	0	NA	NA	NA	108945759	9700
chr18	57251783	57251787	5	1	0	0	0	0	1	0	NA	NA	NA	4375247	9709
chr14	55290865	55290890	26	1	0	0	0	0	1	0	NA	NA	NA	64860546	9717
chr15	8642379	8642899	521	1	0	0	0	0	1	0	NA	NA	88384728	88384728	9736
chr1	36263849	36263852	4	1	0	1	0	0	0	0	NA	NA	NA	28268442	9759
chr4	103398744	103398747	4	1	0	0	1	0	0	0	NA	NA	NA	17467602	9775
chr18	61617251	61617255	5	1	1	0	0	0	0	0	NA	NA	NA	9779	9779
chr9	65155197	65155200	4	1	0	0	0	0	1	0	NA	NA	NA	43812429	9781
chr2	28477804	28477818	15	1	0	0	0	0	1	0	NA	NA	NA	17805886	9782
chr12	108344625	108344628	4	1	1	0	0	0	0	0	NA	NA	NA	83733391	9799
chr1	120624738	120624741	4	1	1	0	0	0	0	0	NA	NA	NA	34190122	9847
chr6	82683969	82683972	4	1	0	1	0	0	0	0	NA	NA	NA	49303287	9889
chr14	48518505	48518512	8	1	1	0	0	0	0	0	NA	NA	NA	71632924	9927
chr19	55493673	55493678	6	1	1	0	0	0	0	0	NA	NA	NA	25318361	9933
chr4	48574969	48575024	56	1	0	0	0	0	1	0	NA	NA	NA	7851716	9940
chr1	86424641	86424650	10	1	1	0	0	0	0	0	NA	NA	NA	9945	9945
chr17	3260158	3260163	6	1	1	0	0	0	0	0	NA	NA	NA	22277045	9961
chr4	124718428	124718434	7	1	0	0	0	0	1	0	NA	NA	NA	3852058	9980
chr1	86424492	86424515	24	1	1	0	0	0	0	0	NA	NA	NA	10080	10080
chrY	5016467	5016474	8	1	1	0	0	0	0	0	NA	NA	NA	NA	10083
chr2	160720062	160720079	18	1	0	0	0	1	0	0	NA	NA	NA	3585280	10139
chr2	10661743	10661753	11	1	0	0	0	0	1	0	NA	NA	NA	10144	10144
chr11	50224044	50224047	4	1	1	0	0	0	0	0	NA	NA	NA	NA	10146
chr1	66632142	66632145	4	1	0	0	0	0	1	0	NA	NA	NA	2099827	10154
chr16	35024746	35024749	4	1	0	0	0	0	1	0	NA	NA	NA	26194709	10207
chr1	177566167	177566242	76	1	0	1	0	0	0	0	NA	NA	NA	91131551	10212
chr14	93352815	93352818	4	1	0	0	1	0	0	0	NA	NA	NA	26798618	10217
chr10	18328930	18328993	64	1	1	0	0	0	0	0	NA	NA	NA	NA	10218
chr1	128601785	128601792	8	1	1	0	0	0	0	0	NA	NA	NA	42167169	10232
chr16	94099269	94099272	4	1	0	0	0	0	0	1	NA	NA	NA	85269232	10249
chr16	96140152	96140155	4	1	0	0	0	0	0	1	NA	NA	NA	87310115	10307
chr3	106912424	106912427	4	1	0	1	0	0	0	0	NA	NA	NA	16540914	10337
chrY	5016209	5016212	4	1	0	1	0	0	0	0	NA	NA	NA	NA	10345
chr1	86445008	86445014	7	1	0	0	0	1	0	0	NA	NA	NA	10392	10392
chr10	5719624	5719639	16	1	1	0	0	0	0	0	NA	NA	NA	NA	10398
chr19	34868069	34868072	4	1	1	0	0	0	0	0	NA	NA	NA	4692757	10421
chr19	44342469	44342474	6	1	0	0	0	0	1	0	NA	NA	NA	14167157	10430
chr4	30299610	30299618	9	1	0	0	0	1	0	0	NA	NA	NA	10423614	10451
chr13	51820856	51820865	10	1	0	0	1	0	0	0	11742920	11742920	11742920	11742920	10456
chr8	111383216	111383221	6	1	0	0	0	0	0	1	NA	NA	NA	99832668	10463
chr10	18329180	18329197	18	1	0	1	0	0	0	0	NA	NA	NA	NA	10468
chr4	116113694	116113697	4	1	0	0	0	0	0	1	NA	NA	NA	4752652	10473
chr5	137673942	137673945	4	1	0	0	0	0	1	0	NA	NA	NA	102005547	10494
chr3	122256823	122256844	22	1	0	1	0	0	0	0	NA	NA	NA	31885313	10501
chr13	20047244	20047249	6	1	0	1	0	0	0	0	43516536	43516536	43516536	43516536	10569
chr19	7124129	7124145	17	1	0	1	0	0	0	0	NA	NA	NA	23051146	10575
chr4	116113837	116113846	10	1	1	0	0	0	0	0	NA	NA	NA	4752503	10616
chr10	83709044	83709065	22	1	0	0	0	0	1	0	NA	NA	NA	NA	10623
chr10	22140887	22140895	9	1	0	1	0	0	0	0	NA	NA	NA	NA	10624
chr9	104010548	104010551	4	1	0	0	0	0	1	0	NA	NA	NA	82667780	10649
chr13	56198364	56198369	6	1	0	0	0	1	0	0	7365416	7365416	7365416	7365416	10660
chr11	76516804	76516827	24	2	1	0	1	0	0	0	NA	NA	NA	NA	10686
chr7	100874120	100874123	4	1	1	0	0	0	0	0	NA	NA	NA	NA	10695
chr14	93352278	93352339	62	1	0	0	0	0	1	0	NA	NA	NA	26799097	10696
chr12	108324101	108324104	4	1	0	0	0	0	1	0	NA	NA	NA	83712867	10701
chr4	32830615	32830618	4	1	0	0	0	0	1	0	NA	NA	NA	7892614	10773
chr18	65228451	65228454	4	1	0	0	0	1	0	0	NA	NA	NA	3601396	10785
chr11	114483858	114483864	7	1	0	0	0	0	1	0	NA	NA	NA	NA	10786
chr2	71753390	71753393	4	1	0	0	0	0	1	0	NA	NA	NA	45919826	10852
chr1	180231136	180231139	4	1	0	0	0	1	0	0	NA	NA	NA	93796520	10887
chr11	107017094	107017099	6	1	0	0	0	1	0	0	NA	NA	NA	NA	10896
chr9	86875892	86875909	18	2	0	1	0	1	0	0	NA	NA	NA	65533124	10941
chr12	35191407	35191424	18	1	0	0	0	0	1	0	NA	NA	NA	10580173	11005
chr17	56091783	56091790	8	1	1	0	0	0	0	0	NA	NA	NA	24795477	11008
chr15	73656743	73656746	4	1	0	0	0	0	1	0	NA	NA	23370881	23370881	11020
chr9	61209769	61209772	4	1	1	0	0	0	0	0	NA	NA	NA	39867001	11025
chr12	36414213	36414228	16	1	1	0	0	0	0	0	NA	NA	NA	11802979	11036
chrY	5015479	5015485	7	1	1	0	0	0	0	0	NA	NA	NA	NA	11072
chr3	55215742	55215787	46	1	0	0	0	0	1	0	NA	NA	NA	35155702	11111
chr5	134853915	134853922	8	1	0	0	1	0	0	0	NA	NA	NA	99185520	11111
chr2	30802263	30802267	5	1	0	0	0	0	1	0	NA	NA	NA	20130345	11120
chr11	99218106	99218109	4	1	0	0	0	0	1	0	NA	NA	NA	NA	11131
chrX	123489359	123489363	5	1	1	0	0	0	0	0	NA	NA	NA	22689663	11152
chr4	101324078	101324083	6	1	0	0	0	0	0	1	NA	NA	NA	19542266	11165
chr13	63574980	63574983	4	1	1	0	0	0	0	0	11174	11174	11174	11174	11174
chr13	63574984	63574987	4	5	4	0	1	0	0	0	11178	11178	11178	11178	11178
chr13	63574988	63574989	2	4	3	0	1	0	0	0	11182	11182	11182	11182	11182
chr13	63574990	63574991	2	3	2	0	1	0	0	0	11184	11184	11184	11184	11184
chr13	63574992	63574993	2	2	1	0	1	0	0	0	11186	11186	11186	11186	11186
chr11	3460089	3460094	6	1	0	0	0	1	0	0	NA	NA	NA	NA	11212
chr3	36842498	36842543	46	1	1	0	0	0	0	0	NA	NA	NA	53528946	11233
chr1	152596441	152596444	4	1	0	0	0	0	0	1	NA	NA	NA	66161825	11239
chr11	36080732	36080736	5	1	0	0	0	0	1	0	NA	NA	NA	NA	11268
chr18	64615418	64615438	21	1	1	0	0	0	0	0	NA	NA	NA	2988363	11296
chr13	3347151	3347160	10	1	0	1	0	0	0	0	60216625	60216625	60216625	60216625	11312
chr8	4216274	4216297	24	1	1	0	0	0	0	0	NA	NA	NA	7334230	11331
chr7	121323487	121323490	4	1	1	0	0	0	0	0	NA	NA	NA	NA	11338
chr1	188740790	188740799	10	1	1	0	0	0	0	0	NA	NA	NA	102306174	11352
chr4	148433244	148433254	11	1	0	0	0	1	0	0	NA	NA	NA	3949138	11370
chr14	20717010	20717866	857	1	0	0	1	0	0	0	NA	NA	NA	99433570	11387
chr2	71260309	71260317	9	1	0	1	0	0	0	0	NA	NA	NA	46412902	11393
chr2	131964887	131964891	5	1	0	1	0	0	0	0	NA	NA	NA	14291647	11402
chrY	5037994	5038013	20	1	0	1	0	0	0	0	NA	NA	NA	NA	11416
chr10	120463755	120463758	4	1	0	0	0	0	1	0	NA	NA	NA	NA	11429
chr18	64615278	64615281	4	1	0	0	0	1	0	0	NA	NA	NA	2988223	11453
chr14	20740736	20740743	8	1	1	0	0	0	0	0	NA	NA	NA	99410693	11462
chr13	51819841	51819844	4	1	0	0	0	1	0	0	11743941	11743941	11743941	11743941	11477
chr18	38905051	38905057	7	1	1	0	0	0	0	0	NA	NA	NA	5923484	11505
chr2	74989209	74989230	22	1	1	0	0	0	0	0	NA	NA	NA	42683989	11518
chr6	54455720	54455723	4	1	1	0	0	0	0	0	NA	NA	NA	21075038	11522
chr10	18330236	18330253	18	1	0	1	0	0	0	0	NA	NA	NA	NA	11524
chr18	65227216	65227644	429	1	0	0	0	1	0	0	NA	NA	NA	3600161	11595
chr5	24310488	24310491	4	1	1	0	0	0	0	0	NA	NA	NA	9024527	11601
chr18	44816916	44816931	16	1	0	0	1	0	0	0	NA	NA	NA	11610	11610
chr10	5791984	5792001	18	1	0	1	0	0	0	0	NA	NA	NA	NA	11645
chr4	43440199	43440207	9	1	0	0	0	1	0	0	NA	NA	NA	2716946	11654
chr9	107530027	107530030	4	1	0	0	1	0	0	0	NA	NA	NA	86187259	11658
chr9	107530035	107530048	14	1	0	0	0	0	0	1	NA	NA	NA	86187267	11666
chrX	123488845	123488848	4	2	0	0	0	1	0	1	NA	NA	NA	22689149	11667
chr17	64673675	64673678	4	1	0	1	0	0	0	0	NA	NA	NA	33377369	11673
chr2	10683599	10683603	5	1	0	1	0	0	0	0	NA	NA	NA	11681	11681
chrX	123488815	123488818	4	2	2	0	0	0	0	0	NA	NA	NA	22689119	11697
chrX	123488807	123488814	8	1	1	0	0	0	0	0	NA	NA	NA	22689111	11701
chr3	135496029	135496032	4	1	0	0	0	1	0	0	NA	NA	NA	45124519	11795
chr2	10683716	10683728	13	1	0	0	1	0	0	0	NA	NA	NA	11798	11798
chrY	5038391	5038394	4	2	0	2	0	0	0	0	NA	NA	NA	NA	11813
chrY	5038395	5038399	5	1	0	1	0	0	0	0	NA	NA	NA	NA	11817
chr1	128603379	128603382	4	1	0	1	0	0	0	0	NA	NA	NA	42168763	11826
chrX	106888906	106888911	6	1	1	0	0	0	0	0	NA	NA	NA	6089210	11840
chr2	9890664	9890667	4	1	0	0	0	0	1	0	NA	NA	NA	781230	11850
chr2	160097984	160097985	2	1	0	1	0	0	0	0	NA	NA	NA	2963202	11860
chr2	160097986	160097987	2	2	0	2	0	0	0	0	NA	NA	NA	2963204	11862
chr2	160097988	160097989	2	1	0	1	0	0	0	0	NA	NA	NA	2963206	11864
chr8	93119758	93119763	6	1	0	0	0	0	1	0	NA	NA	NA	81569210	11875
chr11	36081366	36081371	6	1	1	0	0	0	0	0	NA	NA	NA	NA	11902
chr12	109478882	109478889	8	1	0	0	0	1	0	0	NA	NA	NA	84867648	11902
chr7	80038961	80038964	4	1	1	0	0	0	0	0	NA	NA	NA	NA	11924
chr11	57782559	57782562	4	1	1	0	0	0	0	0	NA	NA	NA	NA	11944
chr2	125518847	125518851	5	1	0	0	0	0	1	0	NA	NA	NA	7845607	11947
chr13	3346497	3346507	11	1	0	0	1	0	0	0	60217278	60217278	60217278	60217278	11965
chr2	125518879	125518883	5	1	1	0	0	0	0	0	NA	NA	NA	7845639	11979
chr18	44816554	44816561	8	1	0	1	0	0	0	0	NA	NA	NA	11980	11980
chr12	108322819	108322822	4	1	0	1	0	0	0	0	NA	NA	NA	83711585	11983
chrX	123709893	123709896	4	2	2	0	0	0	0	0	NA	NA	NA	22910197	11986
chrX	123709889	123709892	4	1	1	0	0	0	0	0	NA	NA	NA	22910193	11990
chr11	51840656	51840661	6	1	0	0	1	0	0	0	NA	NA	NA	NA	12012
chrY	5014515	5014523	9	1	1	0	0	0	0	0	NA	NA	NA	NA	12034
chrX	106912819	106912825	7	1	0	0	0	0	1	0	NA	NA	NA	6113123	12047
chr17	15101339	15101350	12	1	0	0	0	0	1	0	NA	NA	NA	10435858	12058
chr6	50545143	50545146	4	1	0	1	0	0	0	0	NA	NA	NA	17164461	12077
chr8	83727163	83727166	4	1	1	0	0	0	0	0	NA	NA	NA	72176615	12082
chr7	115380271	115380276	6	1	0	1	0	0	0	0	NA	NA	NA	NA	12084
chr8	93095752	93095759	8	1	1	0	0	0	0	0	NA	NA	NA	81545204	12103
chr4	129908447	129908454	8	1	0	0	0	2	0	0	NA	NA	NA	9042077	12113
chr7	19237110	19237127	18	1	1	0	0	0	0	0	NA	NA	NA	NA	12114
chr17	25361186	25361189	4	1	0	0	0	1	0	0	NA	NA	NA	176019	12140
chr1	67039253	67039296	44	1	1	0	0	0	0	0	NA	NA	NA	2506938	12153
chr3	122234126	122234131	6	1	0	0	0	1	0	0	NA	NA	NA	31862616	12170
chr4	124740620	124740623	4	1	0	0	1	0	0	0	NA	NA	NA	3874250	12185
chr7	35701696	35701702	7	1	1	0	0	0	0	0	NA	NA	NA	NA	12185
chrX	126012547	126012550	4	1	0	0	0	0	1	0	NA	NA	NA	25212851	12206
chr1	67039326	67039331	6	1	1	0	0	0	0	0	NA	NA	NA	2507011	12226
chr2	29161464	29161467	4	1	0	0	0	0	1	0	NA	NA	NA	18489546	12250
chr4	148432367	148432370	4	1	1	0	0	0	0	0	NA	NA	NA	3950022	12254
chrX	123931118	123931129	12	1	1	0	0	0	0	0	NA	NA	NA	23131422	12256
chr14	34806938	34806942	5	1	0	0	0	0	0	1	NA	NA	NA	85344494	12267
chrX	123488163	123488168	6	1	1	0	0	0	0	0	NA	NA	NA	22688467	12347
chr19	34702708	34702717	10	1	0	0	1	0	0	0	NA	NA	NA	4527396	12367
chr19	34702692	34702707	16	2	0	0	1	1	0	0	NA	NA	NA	4527380	12377
chr19	34702682	34702691	10	1	0	0	0	1	0	0	NA	NA	NA	4527370	12393
chr6	83252166	83252169	4	1	0	0	0	0	1	0	NA	NA	NA	49871484	12399
chr7	27670698	27670715	18	1	1	0	0	0	0	0	NA	NA	NA	NA	12425
chr6	82681413	82681416	4	1	1	0	0	0	0	0	NA	NA	NA	49300731	12445
chr5	134945267	134945267	1	1	1	0	0	0	0	0	NA	NA	NA	99276872	12450
chr5	134945268	134945270	3	2	2	0	0	0	0	0	NA	NA	NA	99276873	12451
chr5	134945271	134945272	2	3	3	0	0	0	0	0	NA	NA	NA	99276876	12454
chr5	134945273	134945273	1	4	4	0	0	0	0	0	NA	NA	NA	99276878	12456
chr5	134945274	134945274	1	2	2	0	0	0	0	0	NA	NA	NA	99276879	12457
chr2	6254840	6254845	6	1	1	0	0	0	0	0	NA	NA	NA	4417052	12457
chr5	134945275	134945278	4	1	1	0	0	0	0	0	NA	NA	NA	99276880	12458
chrX	123488041	123488046	6	3	3	0	0	0	0	0	NA	NA	NA	22688345	12469
chrX	123488039	123488040	2	2	2	0	0	0	0	0	NA	NA	NA	22688343	12475
chrX	123488038	123488038	1	1	1	0	0	0	0	0	NA	NA	NA	22688342	12477
chr19	32979250	32979253	4	1	0	0	0	0	0	1	NA	NA	NA	2803938	12600
chr15	79390707	79390712	6	1	0	0	0	0	1	0	NA	NA	17636915	17636915	12613
chr2	96714151	96714158	8	1	0	1	0	0	0	0	NA	NA	NA	20959061	12618
chr3	154521411	154521417	7	1	0	0	0	1	0	0	NA	NA	NA	64149901	12642
chr1	128604238	128604241	4	1	0	0	0	0	1	0	NA	NA	NA	42169622	12685
chr10	7380834	7380837	4	1	0	0	1	0	0	0	NA	NA	NA	NA	12720
chr15	73658451	73658459	9	1	0	1	0	0	0	0	NA	NA	23369168	23369168	12728
chr2	74988010	74988016	7	1	0	0	0	1	0	0	NA	NA	NA	42685203	12732
chr15	88927958	88927962	5	1	0	1	0	0	0	0	NA	NA	8099665	8099665	12762
chrY	5039356	5039359	4	1	1	0	0	0	0	0	NA	NA	NA	NA	12778
chr4	32807031	32807034	4	1	0	0	1	0	0	0	NA	NA	NA	7916198	12787
chr17	31309095	31309099	5	1	1	0	0	0	0	0	NA	NA	NA	12789	12789
chr14	16352510	16352515	6	1	0	0	0	1	0	0	NA	NA	NA	103798921	12845
chr14	93350164	93350167	4	1	1	0	0	0	0	0	NA	NA	NA	26801269	12868
chr5	106342897	106342900	4	1	0	0	0	0	0	1	NA	NA	NA	70674502	12876
chr5	24309211	24309214	4	1	1	0	0	0	0	0	NA	NA	NA	9025804	12878
chr10	7380648	7380651	4	1	0	0	0	1	0	0	NA	NA	NA	NA	12906
chr9	107531296	107531299	4	1	0	0	0	1	0	0	NA	NA	NA	86188528	12927
chr4	30297117	30297125	9	1	1	0	0	0	0	0	NA	NA	NA	10426107	12944
chr14	16352406	16352410	5	1	0	1	0	0	0	0	NA	NA	NA	103799026	12950
chrX	13473889	13473892	4	2	0	1	0	1	0	0	NA	NA	NA	37330838	12954
chr1	192801954	192801957	4	1	0	0	0	0	1	0	NA	NA	NA	106367338	12956
chr6	78038071	78038080	10	1	0	1	0	0	0	0	NA	NA	NA	44657389	12966
chr2	152051473	152051478	6	1	0	0	0	0	1	0	NA	NA	NA	5083283	12995
chr1	36241047	36241072	26	1	0	0	0	0	1	0	NA	NA	NA	28291222	12997
chrX	125884062	125884078	17	1	1	0	0	0	0	0	NA	NA	NA	25084366	13007
chr1	192827945	192827958	14	1	1	0	0	0	0	0	NA	NA	NA	106393329	13011
chr19	55490570	55490574	5	1	1	0	0	0	0	0	NA	NA	NA	25315258	13037
chr12	87187269	87187272	4	1	0	0	0	0	1	0	NA	NA	NA	62576035	13041
chrX	125884115	125884121	7	1	1	0	0	0	0	0	NA	NA	NA	25084419	13060
chr9	21329673	21329676	4	1	1	0	0	0	0	0	NA	NA	NA	13071	13071
chr2	160099208	160099236	29	1	1	0	0	0	0	0	NA	NA	NA	2964426	13084
chr10	83945762	83945768	7	1	0	0	0	0	1	0	NA	NA	NA	NA	13093
chr2	30894341	30894344	4	1	0	0	0	1	0	0	NA	NA	NA	20222423	13173
chr4	148457818	148457821	4	1	1	0	0	0	0	0	NA	NA	NA	3924571	13173
chr14	16352175	16352182	8	1	0	0	0	1	0	0	NA	NA	NA	103799254	13178
chr13	3345281	3345284	4	1	1	0	0	0	0	0	60218501	60218501	60218501	60218501	13188
chr17	25360130	25360133	4	1	0	1	0	0	0	0	NA	NA	NA	177075	13196
chr7	35676288	35676291	4	1	0	0	0	1	0	0	NA	NA	NA	NA	13199
chr18	82730023	82730027	5	1	0	0	0	0	1	0	NA	NA	NA	21102968	13213
chr19	45193982	45194001	20	1	0	0	0	1	0	0	NA	NA	NA	15018670	13228
chr1	64519026	64519037	12	1	1	0	0	0	0	0	NA	NA	NA	13257	13257
chr13	98377831	98377835	5	1	0	0	0	0	0	1	34814025	34814025	34814025	34814025	13289
chr11	105963953	105963957	5	1	0	0	0	0	0	1	NA	NA	NA	NA	13323
chrX	123735313	123735323	11	1	1	0	0	0	0	0	NA	NA	NA	22935617	13410
chr2	96740260	96740264	5	1	1	0	0	0	0	0	NA	NA	NA	20932955	13463
chr1	133672580	133672618	39	1	1	0	0	0	0	0	NA	NA	NA	47237964	13478
chr18	82993311	82993315	5	1	1	0	0	0	0	0	NA	NA	NA	21366256	13487
chrX	123929874	123929883	10	1	1	0	0	0	0	0	NA	NA	NA	23130178	13502
chr1	74205954	74205958	5	1	0	0	0	1	0	0	NA	NA	NA	9673639	13542
chr7	139925291	139925297	7	1	1	0	0	0	0	0	NA	NA	NA	NA	13569
chr4	46897926	46898030	105	1	1	0	0	0	0	0	NA	NA	NA	6174673	13597
chrX	123708270	123708273	4	1	1	0	0	0	0	0	NA	NA	NA	22908574	13609
chr15	76420701	76420705	5	1	0	0	0	0	1	0	NA	NA	20606922	20606922	13622
chr12	96120611	96120614	4	1	0	0	0	0	1	0	NA	NA	NA	71509377	13634
chr13	51817624	51817629	6	2	2	0	0	0	0	0	11746156	11746156	11746156	11746156	13692
chr13	51817622	51817623	2	1	1	0	0	0	0	0	11746162	11746162	11746162	11746162	13698
chr1	128577809	128577814	6	1	0	0	0	1	0	0	NA	NA	NA	42143193	13718
chr9	36974269	36974278	10	1	1	0	0	0	0	0	NA	NA	NA	15631501	13741
chrX	126014127	126014132	6	1	1	0	0	0	0	0	NA	NA	NA	25214431	13786
chrX	123708084	123708089	6	1	1	0	0	0	0	0	NA	NA	NA	22908388	13793
chr17	28994128	28994131	4	1	0	0	0	0	1	0	NA	NA	NA	13837	13837
chr7	80040882	80040949	68	1	1	0	0	0	0	0	NA	NA	NA	NA	13845
chr5	119815781	119815799	19	1	1	0	0	0	0	0	NA	NA	NA	84147386	13852
chr16	61548937	61548940	4	1	0	0	0	0	0	1	NA	NA	NA	52718900	13900
chr4	147954802	147954807	6	2	0	1	0	1	0	0	NA	NA	NA	4427585	13929
chr12	100534833	100534836	4	1	0	0	0	1	0	0	NA	NA	NA	75923599	13929
chr4	147954812	147954819	8	1	0	0	0	0	1	0	NA	NA	NA	4427573	13939
chr1	22490673	22490684	12	1	0	0	1	0	0	0	NA	NA	NA	42041610	13944
chr4	147954824	147954827	4	1	0	0	1	0	0	0	NA	NA	NA	4427565	13951
chr17	50164011	50164014	4	1	1	0	0	0	0	0	NA	NA	NA	18867705	14018
chr4	33378724	33378728	5	1	0	0	0	0	1	0	NA	NA	NA	7344504	14036
chr3	106936828	106936831	4	1	0	0	0	0	1	0	NA	NA	NA	16565318	14043
chr15	56824162	56824169	8	1	0	0	0	0	1	0	NA	NA	40203458	40203458	14047
chr9	43981552	43981555	4	1	1	0	0	0	0	0	NA	NA	NA	22638784	14088
chr12	24625345	24625354	10	1	0	0	1	0	0	0	NA	NA	NA	14111	14111
chr1	120629004	120629007	4	1	1	0	0	0	0	0	NA	NA	NA	34194388	14113
chr19	7151467	7151472	6	1	1	0	0	0	0	0	NA	NA	NA	23023819	14124
chrX	125885188	125885191	4	1	1	0	0	0	0	0	NA	NA	NA	25085492	14133
chr16	34315889	34315901	13	1	1	0	0	0	0	0	NA	NA	NA	25485852	14152
chr13	12159856	12159861	6	1	1	0	0	0	0	0	51403924	51403924	51403924	51403924	14169
chrX	126014512	126014523	12	1	0	1	0	0	0	0	NA	NA	NA	25214816	14171
chr4	123673114	123673215	102	1	0	0	1	0	0	0	NA	NA	NA	2806744	14177
chr7	84095954	84095957	4	1	0	0	0	0	1	0	NA	NA	NA	NA	14250
chr10	22172893	22172896	4	1	1	0	0	0	0	0	NA	NA	NA	NA	14275
chr17	12936592	12936602	11	1	1	0	0	0	0	0	NA	NA	NA	12600606	14281
chr2	170108708	170108711	4	1	1	0	0	0	0	0	NA	NA	NA	12973926	14282
chr13	99167729	99167734	6	1	1	0	0	0	0	0	35603923	35603923	35603923	35603923	14297
chr2	64905991	64905995	5	1	0	0	0	0	1	0	NA	NA	NA	52767224	14302
chr6	142304055	142304055	1	1	0	0	0	1	0	0	NA	NA	NA	108923373	14334
chr6	142304056	142304060	5	3	0	1	0	2	0	0	NA	NA	NA	108923374	14335
chr6	142304061	142304061	1	2	0	1	0	1	0	0	NA	NA	NA	108923379	14340
chrX	123486168	123486172	5	1	0	1	0	0	0	0	NA	NA	NA	22686472	14343
chr1	165575188	165575191	4	1	0	0	1	0	0	0	NA	NA	NA	79140572	14353
chr1	161217418	161217424	7	1	0	0	1	0	0	0	NA	NA	NA	74782802	14354
chr2	69883280	69883286	7	1	0	0	0	0	1	0	NA	NA	NA	47789933	14354
chr12	100003830	100003833	4	1	0	0	0	0	1	0	NA	NA	NA	75392596	14446
chr1	128577063	128577076	14	1	0	0	0	0	1	0	NA	NA	NA	42142447	14456
chr2	6133329	6133336	8	1	1	0	0	0	0	0	NA	NA	NA	4538561	14479
chr19	45864693	45864697	5	1	0	0	0	0	1	0	NA	NA	NA	15689381	14491
chr9	43952909	43952916	8	1	0	0	0	1	0	0	NA	NA	NA	22610141	14527
chr9	43952905	43952908	4	2	0	0	0	1	0	1	NA	NA	NA	22610137	14535
chr5	38366013	38366016	4	1	0	0	0	0	1	0	NA	NA	NA	2697618	14602
chr6	56583181	56583192	12	1	1	0	0	0	0	0	NA	NA	NA	23202499	14621
chr2	96741420	96741425	6	1	0	0	0	1	0	0	NA	NA	NA	20931794	14623
chr5	33320387	33320391	5	1	0	0	0	0	1	0	NA	NA	NA	14627	14627
chr4	15972645	15972652	8	1	0	0	0	0	1	0	NA	NA	NA	24750580	14710
chr10	7378788	7378800	13	1	0	0	1	0	0	0	NA	NA	NA	NA	14757
chr19	45192464	45192467	4	1	0	0	0	0	0	1	NA	NA	NA	15017152	14762
chrX	123928603	123928605	3	1	1	0	0	0	0	0	NA	NA	NA	23128907	14780
chrX	123928602	123928602	1	2	2	0	0	0	0	0	NA	NA	NA	23128906	14783
chrX	123928597	123928601	5	1	1	0	0	0	0	0	NA	NA	NA	23128901	14784
chr5	24336898	24336901	4	1	1	0	0	0	0	0	NA	NA	NA	8998117	14785
chr8	59944963	59944968	6	1	0	1	0	0	0	0	NA	NA	NA	48394415	14804
chr4	147926032	147926035	4	1	0	0	0	0	1	0	NA	NA	NA	4456357	14817
chr2	25418079	25418082	4	1	1	0	0	0	0	0	NA	NA	NA	14746161	14829
chrX	126015183	126015191	9	1	1	0	0	0	0	0	NA	NA	NA	25215487	14842
chr17	11599069	11599073	5	1	1	0	0	0	0	0	NA	NA	NA	13938135	14880
chrX	134044336	134044339	4	1	0	1	0	0	0	0	NA	NA	NA	33244640	14905
chr13	3343555	3343562	8	1	0	0	1	0	0	0	60220223	60220223	60220223	60220223	14910
chr10	62030222	62030303	82	1	1	0	0	0	0	0	NA	NA	NA	NA	14911
chr9	61205858	61205861	4	1	0	0	0	0	1	0	NA	NA	NA	39863090	14936
chr6	118140697	118140706	10	1	1	0	0	0	0	0	NA	NA	NA	84760015	14969
chr8	120471582	120471617	36	1	1	0	0	0	0	0	NA	NA	NA	108921034	14969
chr3	159692711	159692724	14	1	0	1	0	0	0	0	NA	NA	NA	69321201	14979
chr3	135522856	135522859	4	1	1	0	0	0	0	0	NA	NA	NA	45151346	15008
chr3	135309344	135309348	5	1	0	0	1	0	0	0	NA	NA	NA	44937834	15019
chr16	94094468	94094471	4	1	0	0	0	0	0	1	NA	NA	NA	85264431	15050
chr3	11339879	11339883	5	1	0	0	0	0	1	0	NA	NA	NA	79031606	15065
chr8	122160965	122160978	14	1	0	0	0	0	1	0	NA	NA	NA	110610417	15075
chr4	43443641	43443780	140	1	0	0	1	0	0	0	NA	NA	NA	2720388	15096
chr6	140777777	140777780	4	1	1	0	0	0	0	0	NA	NA	NA	107397095	15117
chr19	11055305	11055311	7	1	1	0	0	0	0	0	NA	NA	NA	19119980	15123
chr19	34863343	34863352	10	1	0	0	0	1	0	0	NA	NA	NA	4688031	15141
chr7	65846864	65846867	4	1	1	0	0	0	0	0	NA	NA	NA	NA	15157
chr7	19240173	19240205	33	1	1	0	0	0	0	0	NA	NA	NA	NA	15177
chr18	73693344	73693347	4	1	0	0	0	1	0	0	NA	NA	NA	12066289	15197
chrX	100814904	100815207	304	1	0	0	1	0	0	0	NA	NA	NA	15208	15208
chr11	105935316	105935319	4	1	1	0	0	0	0	0	NA	NA	NA	NA	15290
chrX	134043914	134043917	4	1	0	0	0	1	0	0	NA	NA	NA	33244218	15327
chr18	73693212	73693215	4	2	0	1	0	1	0	0	NA	NA	NA	12066157	15329
chr18	73693206	73693209	4	1	0	1	0	0	0	0	NA	NA	NA	12066151	15335
chr12	113203381	113203387	7	1	0	0	0	1	0	0	NA	NA	NA	88592147	15359
chr6	39229347	39229356	10	1	0	0	0	0	1	0	NA	NA	NA	5848665	15371
chr3	108248018	108248021	4	1	1	0	0	0	0	0	NA	NA	NA	17876508	15378
chr4	149812933	149812958	26	1	1	0	0	0	0	0	NA	NA	NA	2569434	15380
chr3	108248004	108248007	4	1	1	0	0	0	0	0	NA	NA	NA	17876494	15392
chrX	126015737	126015744	8	1	1	0	0	0	0	0	NA	NA	NA	25216041	15396
chr16	96145267	96145270	4	1	0	0	0	0	1	0	NA	NA	NA	87315230	15422
chr19	7181049	7181470	422	1	0	0	0	0	1	0	NA	NA	NA	22993821	15432
chr2	158137658	158137665	8	1	0	0	1	0	0	0	NA	NA	NA	1002876	15466
chr2	25387757	25387761	5	1	1	0	0	0	0	0	NA	NA	NA	14715839	15468
chr3	122308674	122308756	83	1	0	0	1	0	0	0	NA	NA	NA	31937164	15469
chr4	152397902	152397905	4	1	0	0	0	0	0	1	NA	NA	NA	15489	15489
chr1	161216276	161216279	4	1	0	0	1	0	0	0	NA	NA	NA	74781660	15499
chr1	57060344	57060357	14	1	1	0	0	0	0	0	NA	NA	NA	7471937	15500
chrX	123927859	123927866	8	1	0	1	0	0	0	0	NA	NA	NA	23128163	15519
chr3	108247856	108247870	15	1	1	0	0	0	0	0	NA	NA	NA	17876346	15529
chr4	43444080	43444570	491	1	0	0	1	0	0	0	NA	NA	NA	2720827	15535
chr8	69832350	69832357	8	1	0	0	0	1	0	0	NA	NA	NA	58281802	15539
chr4	48569395	48569398	4	1	0	0	0	1	0	0	NA	NA	NA	7846142	15566
chr5	125167193	125167197	5	1	1	0	0	0	0	0	NA	NA	NA	89498798	15569
chr2	29133525	29133614	90	1	1	0	0	0	0	0	NA	NA	NA	18461607	15579
chr12	55404631	55404635	5	1	1	0	0	0	0	0	NA	NA	NA	30793397	15584
chr1	178946506	178946509	4	1	1	0	0	0	0	0	NA	NA	NA	92511890	15625
chr12	40076750	40076755	6	1	0	0	0	0	1	0	NA	NA	NA	15465516	15626
chr1	67011432	67011436	5	1	1	0	0	0	0	0	NA	NA	NA	2479117	15643
chr7	65877713	65877716	4	1	1	0	0	0	0	0	NA	NA	NA	NA	15668
chr2	71264628	71264664	37	1	0	0	0	1	0	0	NA	NA	NA	46408555	15712
chr1	133670341	133670344	4	1	1	0	0	0	0	0	NA	NA	NA	47235725	15752
chrX	106884853	106884985	133	1	1	0	0	0	0	0	NA	NA	NA	6085157	15766
chr6	83255539	83255543	5	1	0	0	0	0	1	0	NA	NA	NA	49874857	15772
chrX	13502644	13502664	21	1	1	0	0	0	0	0	NA	NA	NA	37302066	15777
chr12	73009480	73009484	5	1	0	0	0	1	0	0	NA	NA	NA	48398246	15779
chr5	137668648	137668655	8	1	0	0	0	0	0	1	NA	NA	NA	102000253	15784
chr16	35019043	35019132	90	1	1	0	0	0	0	0	NA	NA	NA	26189006	15824
chr12	40076975	40076978	4	1	0	0	0	0	1	0	NA	NA	NA	15465741	15851
chr2	59740365	59740370	6	1	0	0	0	0	0	1	NA	NA	NA	49068447	15862
chr5	137668561	137668564	4	1	1	0	0	0	0	0	NA	NA	NA	102000166	15875
chrX	123927459	123927464	6	1	0	1	0	0	0	0	NA	NA	NA	23127763	15921
chr11	76522041	76522064	24	2	1	0	1	0	0	0	NA	NA	NA	NA	15923
chr5	137668441	137668448	8	1	1	0	0	0	0	0	NA	NA	NA	102000046	15991
chr7	19208949	19208953	5	1	0	0	0	0	0	1	NA	NA	NA	NA	16022
chr17	3286176	3286185	10	1	0	1	0	0	0	0	NA	NA	NA	22251023	16031
chr3	154524810	154524813	4	1	0	0	0	0	1	0	NA	NA	NA	64153300	16041
chr5	137668377	137668380	4	1	0	0	0	1	0	0	NA	NA	NA	101999982	16059
chr17	41594308	41594316	9	1	1	0	0	0	0	0	NA	NA	NA	10298002	16066
chr2	167256776	167256782	7	1	1	0	0	0	0	0	NA	NA	NA	10121994	16086
chr6	86287437	86287440	4	1	1	0	0	0	0	0	NA	NA	NA	52906755	16092
chr1	188745547	188745550	4	1	1	0	0	0	0	0	NA	NA	NA	102310931	16109
chr19	34731214	34731217	4	1	1	0	0	0	0	0	NA	NA	NA	4555902	16109
chr2	75969090	75969099	10	1	1	0	0	0	0	0	NA	NA	NA	41704120	16127
chr2	160712782	160714078	1297	1	0	0	1	0	0	0	NA	NA	NA	3578000	16140
chr1	182589373	182589380	8	1	0	0	0	0	1	0	NA	NA	NA	96154757	16149
chr4	136038761	136038764	4	1	0	1	0	0	0	0	NA	NA	NA	15172391	16195
chr4	40480984	40480988	5	1	0	0	0	0	1	0	NA	NA	NA	242244	16197
chr11	20532522	20532527	6	1	1	0	0	0	0	0	NA	NA	NA	NA	16221
chr11	114489312	114489316	5	1	0	1	0	0	0	0	NA	NA	NA	NA	16240
chr14	28294746	28294750	5	1	1	0	0	0	0	0	NA	NA	NA	91856686	16243
chr11	26226745	26226755	11	1	0	1	0	0	0	0	NA	NA	NA	NA	16247
chr7	24920545	24920559	15	1	0	0	1	0	0	0	NA	NA	NA	NA	16277
chr4	137610481	137610548	68	1	1	0	0	0	0	0	NA	NA	NA	14771844	16281
chr2	71726219	71726230	12	1	0	0	0	0	1	0	NA	NA	NA	45946989	16287
chr11	26194142	26194145	4	1	0	0	0	0	1	0	NA	NA	NA	NA	16332
chr1	120598526	120598530	5	1	0	0	0	0	1	0	NA	NA	NA	34163910	16340
chr16	91921184	91921187	4	1	1	0	0	0	0	0	NA	NA	NA	83091147	16355
chr4	137577813	137577818	6	1	1	0	0	0	0	0	NA	NA	NA	14804574	16361
chr2	44617764	44617769	6	1	1	0	0	0	0	0	NA	NA	NA	33945846	16368
chr4	47691021	47691026	6	1	1	0	0	0	0	0	NA	NA	NA	6967768	16403
chr6	39261152	39261165	14	1	1	0	0	0	0	0	NA	NA	NA	5880470	16404
chr18	77012408	77012429	22	1	1	0	0	0	0	0	NA	NA	NA	15385353	16418
chr6	78008657	78008660	4	1	0	0	1	0	0	0	NA	NA	NA	44627975	16424
chr11	115446246	115446254	9	1	1	0	0	0	0	0	NA	NA	NA	NA	16477
chr15	73662219	73662222	4	1	1	0	0	0	0	0	NA	NA	23365405	23365405	16496
chr9	56820591	56820594	4	1	0	0	0	0	0	1	NA	NA	NA	35477823	16498
chr1	182622050	182622057	8	1	1	0	0	0	0	0	NA	NA	NA	96187434	16500
chr17	50881211	50881215	5	1	1	0	0	0	0	0	NA	NA	NA	19584905	16516
chr12	69431607	69431613	7	1	1	0	0	0	0	0	NA	NA	NA	44820373	16525
chr7	24920818	24920824	7	1	1	0	0	0	0	0	NA	NA	NA	NA	16550
chr2	44617534	44617545	12	1	0	0	0	1	0	0	NA	NA	NA	33945616	16592
chr14	16381987	16381990	4	1	0	0	0	0	1	0	NA	NA	NA	103769446	16606
chr18	73691924	73691927	4	1	0	0	0	0	1	0	NA	NA	NA	12064869	16617
chr3	54972845	54972856	12	1	0	0	0	0	1	0	NA	NA	NA	35398633	16634
chr2	27841829	27841834	6	1	0	0	0	0	1	0	NA	NA	NA	17169911	16682
chr4	32803123	32803129	7	1	1	0	0	0	0	0	NA	NA	NA	7920103	16692
chr1	18341592	18341602	11	1	1	0	1	0	0	0	NA	NA	NA	46190692	16707
chr5	14592348	14592369	22	1	0	0	1	0	0	0	NA	NA	NA	18742649	16745
chr9	109859040	109859044	5	1	1	0	0	0	0	0	NA	NA	NA	88516272	16764
chr5	125165994	125166001	8	1	1	0	0	0	0	0	NA	NA	NA	89497599	16765
chr9	109859033	109859037	5	1	0	0	0	1	0	0	NA	NA	NA	88516265	16771
chr6	82677077	82677080	4	1	0	0	0	1	0	0	NA	NA	NA	49296395	16781
chr1	18341685	18341688	4	1	0	0	1	0	0	0	NA	NA	NA	46190606	16800
chrY	5043378	5043386	9	1	1	0	0	0	0	0	NA	NA	NA	NA	16800
chr10	62062037	62062040	4	1	0	0	0	0	1	0	NA	NA	NA	NA	16802
chr12	85208002	85208005	4	1	1	0	0	0	0	0	NA	NA	NA	60596768	16808
chr5	119812837	119812840	4	1	0	0	1	0	0	0	NA	NA	NA	84144442	16811
chr12	69431306	69431315	10	1	0	0	0	0	1	0	NA	NA	NA	44820072	16823
chr14	19751831	19751836	6	1	1	0	0	0	0	0	NA	NA	NA	100399600	16831
chrY	5009709	5009714	6	1	0	1	0	0	0	0	NA	NA	NA	NA	16843
chr5	119812777	119812798	22	1	0	0	1	0	0	0	NA	NA	NA	84144382	16853
chr3	159694591	159694601	11	1	0	0	1	0	0	0	NA	NA	NA	69323081	16859
chr2	69879187	69880765	1579	1	0	0	1	0	0	0	NA	NA	NA	47792454	16875
chr2	76126850	76126853	4	1	1	0	0	0	0	0	NA	NA	NA	41546366	16877
chr11	26227382	26227386	5	1	1	0	0	0	0	0	NA	NA	NA	NA	16884
chr13	109576001	109576004	4	1	1	0	0	0	0	0	46012195	46012195	46012195	46012195	16891
chr8	94172780	94172789	10	1	1	0	0	0	0	0	NA	NA	NA	82622232	16892
chr17	26922772	26922775	4	2	0	1	0	0	0	1	NA	NA	NA	1385543	16894
chr19	30158377	30158378	2	1	1	0	0	0	0	0	NA	NA	NA	16913	16913
chr16	96204653	96204656	4	2	0	1	0	1	0	0	NA	NA	NA	87374616	16926
chr7	27641309	27641312	4	1	0	0	0	1	0	0	NA	NA	NA	NA	16940
chr5	97108266	97108271	6	1	0	0	0	0	1	0	NA	NA	NA	61439871	16943
chr19	7117731	7117735	5	1	1	0	0	0	0	0	NA	NA	NA	23057556	16985
chr17	3253131	3253137	7	1	1	0	0	0	0	0	NA	NA	NA	22284071	16987
chr17	50132880	50132983	104	1	0	0	1	0	0	0	NA	NA	NA	18836574	16989
chr14	13533527	13533531	5	1	0	0	1	0	0	0	NA	NA	NA	106617905	16993
chr17	80620286	80620290	5	1	0	0	0	1	0	0	NA	NA	NA	49323980	17009
chr12	69431114	69431117	4	1	1	0	0	0	0	0	NA	NA	NA	44819880	17021
chr12	109449865	109449905	41	1	1	0	0	0	0	0	NA	NA	NA	84838631	17054
chr2	167257751	167257754	4	1	0	0	1	0	0	0	NA	NA	NA	10122969	17061
chr11	26192308	26193413	1106	1	0	0	0	0	0	1	NA	NA	NA	NA	17064
chr3	135311397	135311400	4	1	0	1	0	0	0	0	NA	NA	NA	44939887	17072
chr2	160747328	160747332	5	1	0	0	1	0	0	0	NA	NA	NA	3612546	17089
chrY	5009453	5009457	5	1	0	1	0	0	0	0	NA	NA	NA	NA	17100
chr2	27841386	27841391	6	2	1	0	1	0	0	0	NA	NA	NA	17169468	17125
chr7	27675400	27675403	4	1	1	0	0	0	0	0	NA	NA	NA	NA	17127
chr3	54972354	54972359	6	1	0	0	0	1	0	0	NA	NA	NA	35399130	17131
chr6	91956822	91957039	218	1	1	0	0	0	0	0	NA	NA	NA	58576140	17136
chr15	85617799	85617804	6	1	1	0	0	0	0	0	NA	NA	11409823	11409823	17140
chr2	27841343	27841345	3	2	1	0	1	0	0	0	NA	NA	NA	17169425	17171
chr2	27841341	27841342	2	3	2	0	1	0	0	0	NA	NA	NA	17169423	17174
chr2	27841338	27841340	3	1	1	0	0	0	0	0	NA	NA	NA	17169420	17176
chr2	160747426	160747430	5	1	0	0	0	0	1	0	NA	NA	NA	3612644	17187
chr10	7376295	7376336	42	1	0	0	0	1	0	0	NA	NA	NA	NA	17221
chr1	67044342	67044350	9	1	0	0	0	0	1	0	NA	NA	NA	2512027	17242
chr14	55317877	55317881	5	1	0	1	0	0	0	0	NA	NA	NA	64833555	17249
chr12	73010976	73010979	4	1	1	0	0	0	0	0	NA	NA	NA	48399742	17275
chr14	19751376	19751384	9	1	1	0	0	0	0	0	NA	NA	NA	100400052	17283
chr11	57753304	57753307	4	1	0	1	0	0	0	0	NA	NA	NA	NA	17287
chr14	28293700	28293703	4	1	1	0	0	0	0	0	NA	NA	NA	91857733	17290
chr16	96204289	96204292	4	1	0	0	0	1	0	0	NA	NA	NA	87374252	17290
chrY	5043884	5043888	5	1	0	1	0	0	0	0	NA	NA	NA	NA	17306
chr14	4397822	4397825	4	1	0	1	0	0	0	0	NA	NA	NA	115753611	17356
chrY	5043936	5043950	15	1	0	1	0	0	0	0	NA	NA	NA	NA	17358
chr6	78042468	78042474	7	1	0	1	0	0	0	0	NA	NA	NA	44661786	17363
chr4	101352639	101352642	4	1	0	0	0	0	1	0	NA	NA	NA	19513707	17370
chr8	83732471	83732480	10	1	1	0	0	0	0	0	NA	NA	NA	72181923	17390
chr1	39633305	39633312	8	1	0	0	0	0	1	0	NA	NA	NA	24898982	17398
chr5	45573032	45573037	6	1	1	0	0	0	0	0	NA	NA	NA	9904637	17409
chr9	109893277	109893280	4	1	0	0	0	0	1	0	NA	NA	NA	88550509	17448
chr8	11568006	11568010	5	1	0	0	0	0	1	0	NA	NA	NA	17458	17458
chr7	28991861	29002083	10223	1	1	0	0	0	0	0	NA	NA	NA	NA	17471
chr3	32754477	32754490	14	1	1	0	0	0	0	0	NA	NA	NA	57616999	17496
chr4	76296550	76296553	4	1	0	0	0	0	1	0	NA	NA	NA	35573297	17541
chrY	5009012	5009015	4	1	0	1	0	0	0	0	NA	NA	NA	NA	17542
chr13	12156451	12156472	22	1	0	0	0	1	0	0	51407313	51407313	51407313	51407313	17558
chr8	4222526	4222534	9	1	1	0	0	0	0	0	NA	NA	NA	7327993	17583
chr2	30863516	30863532	17	1	1	0	0	0	0	0	NA	NA	NA	20191598	17615
chr10	63140603	63140607	5	1	1	0	0	0	0	0	NA	NA	NA	NA	17619
chr4	151865605	151865610	6	1	1	0	0	0	0	0	NA	NA	NA	516782	17621
chr12	55402587	55402590	4	1	0	0	0	0	1	0	NA	NA	NA	30791353	17629
chr1	67044750	67044760	11	1	0	0	0	1	0	0	NA	NA	NA	2512435	17650
chr13	56525411	56525416	6	1	1	0	0	0	0	0	7038369	7038369	7038369	7038369	17663
chr16	91955234	91955237	4	1	1	0	0	0	0	0	NA	NA	NA	83125197	17671
chr1	22486935	22486938	4	1	0	0	0	1	0	0	NA	NA	NA	42045356	17690
chr4	101317497	101317502	6	1	0	0	0	0	1	0	NA	NA	NA	19548847	17746
chr1	177538165	177538168	4	1	0	0	0	1	0	0	NA	NA	NA	91103549	17766
chr17	56120620	56120623	4	1	1	0	0	0	0	0	NA	NA	NA	24824314	17801
chrY	5044406	5044412	7	1	0	1	0	0	0	0	NA	NA	NA	NA	17828
chr2	90652218	90652222	5	1	0	1	0	0	0	0	NA	NA	NA	27020997	17854
chr1	165840649	165840653	5	1	0	0	0	0	1	0	NA	NA	NA	79406033	17876
chr3	142067020	142067024	5	1	0	0	0	1	0	0	NA	NA	NA	51695510	17884
chr8	60337310	60337315	6	1	0	0	1	0	0	0	NA	NA	NA	48786762	17943
chr15	56792113	56792118	6	1	0	0	0	0	0	1	NA	NA	40235509	40235509	17976
chr18	73690557	73690560	4	1	0	0	0	0	0	1	NA	NA	NA	12063502	17984
chr15	96185937	96185945	9	2	0	1	0	1	0	0	NA	NA	841682	841682	17985
chr15	96185936	96185936	1	1	0	0	0	1	0	0	NA	NA	841691	841691	17994
chr14	93381073	93381150	78	1	0	1	0	0	0	0	NA	NA	NA	26770286	18017
chr8	11532481	11532484	4	1	1	0	0	0	0	0	NA	NA	NA	18043	18043
chr13	32175988	32175993	6	1	1	0	0	0	0	0	31387792	31387792	31387792	31387792	18045
chr11	117265111	117265114	4	1	0	1	0	0	0	0	NA	NA	NA	NA	18055
chr1	192796830	192796837	8	1	1	0	0	0	0	0	NA	NA	NA	106362214	18076
chr2	9860676	9860687	12	1	0	0	0	1	0	0	NA	NA	NA	811210	18106
chr10	5727351	5727438	88	2	1	0	1	0	0	0	NA	NA	NA	NA	18125
chr8	11532363	11532372	10	1	0	0	0	0	1	0	NA	NA	NA	18155	18155
chr2	125525077	125525081	5	1	0	0	0	1	0	0	NA	NA	NA	7851837	18177
chr2	71267130	71267175	46	1	0	0	0	0	1	0	NA	NA	NA	46406044	18214
chr17	29265675	29265688	14	1	0	0	1	0	0	0	NA	NA	NA	257686	18254
chr8	122127480	122127606	127	1	1	0	0	0	0	0	NA	NA	NA	110576932	18263
chr6	77917262	77917265	4	1	0	0	0	0	0	1	NA	NA	NA	44536580	18293
chr15	12048641	12048644	4	1	1	0	0	0	0	0	NA	NA	84978983	84978983	18295
chr12	85325006	85325012	7	1	0	0	0	0	1	0	NA	NA	NA	60713772	18299
chr10	60172786	60172790	5	1	1	0	0	0	0	0	NA	NA	NA	NA	18304
chr5	137666101	137666114	14	1	1	0	0	0	0	0	NA	NA	NA	101997706	18325
chr8	94137493	94137528	36	1	0	0	0	0	1	0	NA	NA	NA	82586945	18339
chr13	32176319	32176323	5	1	0	0	0	1	0	0	31387462	31387462	31387462	31387462	18376
chr12	69466564	69466567	4	1	1	0	0	0	0	0	NA	NA	NA	44855330	18405
chr2	181604186	181604195	10	1	1	0	0	0	0	0	NA	NA	NA	24469404	18423
chr9	43948994	43948997	4	1	1	0	0	0	0	0	NA	NA	NA	22606226	18446
chr13	3377010	3377017	8	1	0	1	0	0	0	0	60186768	60186768	60186768	60186768	18517
chr5	125249500	125249561	62	1	1	0	0	0	0	0	NA	NA	NA	89581105	18536
chr8	4186343	4186353	11	1	0	0	0	0	1	0	NA	NA	NA	7364174	18569
chr3	7962382	7962390	9	1	0	0	0	1	0	0	NA	NA	NA	82409099	18585
chr2	71402693	71402707	15	1	0	0	0	0	0	1	NA	NA	NA	46270512	18646
chrY	5007855	5007858	4	1	0	1	0	0	0	0	NA	NA	NA	NA	18699
chr1	64513584	64513587	4	1	0	0	0	0	1	0	NA	NA	NA	18707	18707
chr8	4186188	4186207	20	1	0	0	1	0	0	0	NA	NA	NA	7364320	18715
chr13	44567740	44567752	13	1	1	0	0	0	0	0	18996033	18996033	18996033	18996033	18717
chr15	76415604	76415607	4	1	0	0	0	0	0	1	NA	NA	20612020	20612020	18720
chr1	150805701	150805704	4	1	0	1	0	0	0	0	NA	NA	NA	64371085	18776
chr9	57669781	57669785	5	1	1	0	0	0	0	0	NA	NA	NA	36327013	18820
chr2	181652708	181652711	4	1	1	0	0	0	0	0	NA	NA	NA	24517926	18826
chr4	46865456	46865459	4	1	0	0	1	0	0	0	NA	NA	NA	6142203	18849
chr10	65026011	65026020	10	1	0	1	0	0	0	0	NA	NA	NA	NA	18855
chr6	46449378	46449381	4	1	1	0	0	0	0	0	NA	NA	NA	13068696	18972
chr19	55522604	55522607	4	1	0	0	0	0	0	1	NA	NA	NA	25347292	18972
chr18	38935598	38985021	49424	1	1	0	0	0	0	0	NA	NA	NA	5843520	19015
chr11	36050424	36050427	4	1	0	0	0	0	1	0	NA	NA	NA	NA	19016
chr5	14590092	14590095	4	1	1	0	0	0	0	0	NA	NA	NA	18744923	19019
chr9	43948394	43948397	4	1	0	0	0	0	1	0	NA	NA	NA	22605626	19046
chr9	43948358	43948393	36	2	0	0	1	0	1	0	NA	NA	NA	22605590	19050
chr15	76453433	76453436	4	2	0	1	0	1	0	0	NA	NA	20574191	20574191	19085
chr9	43948315	43948357	43	1	0	0	0	0	1	0	NA	NA	NA	22605547	19086
chr7	84091108	84091111	4	1	0	0	0	0	0	1	NA	NA	NA	NA	19096
chr1	59676665	59676668	4	1	0	1	0	0	0	0	NA	NA	NA	4855626	19097
chr9	72944479	72944482	4	1	0	0	0	0	1	0	NA	NA	NA	51601711	19106
chr10	116555181	116555215	35	1	0	0	0	0	1	0	NA	NA	NA	NA	19147
chr13	35971581	35971593	13	1	0	1	0	0	0	0	27592192	27592192	27592192	27592192	19151
chr13	101748292	101748295	4	1	0	0	1	0	0	0	38184486	38184486	38184486	38184486	19230
chrX	123251874	123251877	4	1	0	1	0	0	0	0	NA	NA	NA	22452178	19256
chr2	172498806	172498942	137	1	0	0	0	0	1	0	NA	NA	NA	15364024	19276
chr4	149816835	149816907	73	1	1	0	0	0	0	0	NA	NA	NA	2565485	19282
chr8	25463634	25463637	4	1	0	0	0	0	1	0	NA	NA	NA	13913086	19299
chr10	83913311	83913314	4	1	1	0	0	0	0	0	NA	NA	NA	NA	19334
chr15	76414983	76414987	5	1	1	0	0	0	0	0	NA	NA	20612640	20612640	19340
chrX	100780329	100780335	7	1	1	0	0	0	0	0	NA	NA	NA	19340	19340
chr5	125287518	125287527	10	1	1	0	0	0	0	0	NA	NA	NA	89619123	19400
chr10	81344658	81344670	13	1	1	0	0	0	0	0	NA	NA	NA	NA	19430
chr7	80007561	80007566	6	1	0	0	0	1	0	0	NA	NA	NA	NA	19450
chr9	21362221	21362224	4	1	0	1	0	0	0	0	NA	NA	NA	19453	19453
chr6	90436907	90436916	10	1	1	0	0	0	0	0	NA	NA	NA	57056225	19461
chr3	159658193	159658198	6	1	0	1	0	0	0	0	NA	NA	NA	69286683	19513
chr17	31276733	31276734	2	1	0	0	1	0	0	0	NA	NA	NA	19551	19551
chr17	31276732	31276732	1	2	1	0	1	0	0	0	NA	NA	NA	19553	19553
chr17	31276195	31276731	537	3	1	0	2	0	0	0	NA	NA	NA	19554	19554
chr4	40516770	40516773	4	1	0	0	0	0	1	0	NA	NA	NA	206459	19564
chr10	99087358	99087362	5	1	1	0	0	0	0	0	NA	NA	NA	NA	19619
chr16	35054664	35054667	4	1	1	0	0	0	0	0	NA	NA	NA	26224627	19687
chr19	4172317	4172320	4	1	0	0	0	0	0	1	NA	NA	NA	26002971	19688
chr10	86725391	86725438	48	1	0	0	0	0	1	0	NA	NA	NA	NA	19755
chr2	92825685	92825690	6	1	0	0	1	0	0	0	NA	NA	NA	24847529	19757
chr2	172680985	172680990	6	1	0	0	0	0	1	0	NA	NA	NA	15546203	19789
chr7	35875268	35875271	4	1	1	0	0	0	0	0	NA	NA	NA	NA	19821
chr11	105930783	105930788	6	1	1	0	0	0	0	0	NA	NA	NA	NA	19821
chr1	74172490	74172520	31	1	1	0	0	0	0	0	NA	NA	NA	9640175	19871
chr16	96241487	96241493	7	1	0	0	0	1	0	0	NA	NA	NA	87411450	19884
chr15	79383390	79383410	21	1	0	0	0	1	0	0	NA	NA	17644217	17644217	19915
chr13	56229015	56229056	42	1	1	0	0	0	0	0	7334729	7334729	7334729	7334729	19965
chr5	14589134	14589143	10	1	0	0	0	0	1	0	NA	NA	NA	18745875	19971
chr17	25557285	25557300	16	1	1	0	0	0	0	0	NA	NA	NA	20056	20056
chr19	45870271	45870274	4	1	0	0	0	0	0	1	NA	NA	NA	15694959	20069
chr14	55280490	55280533	44	1	0	0	0	0	1	0	NA	NA	NA	64870903	20074
chr8	122165973	122165978	6	1	0	0	0	1	0	0	NA	NA	NA	110615425	20083
chr17	31276193	31276194	2	2	1	0	1	0	0	0	NA	NA	NA	20091	20091
chr17	31276192	31276192	1	1	0	0	1	0	0	0	NA	NA	NA	20093	20093
chr3	142069246	142069249	4	1	0	0	0	0	1	0	NA	NA	NA	51697736	20110
chr17	75514389	75514393	5	1	1	0	0	0	0	0	NA	NA	NA	44218083	20142
chr12	38191868	38191957	90	1	1	0	0	0	0	0	NA	NA	NA	13580634	20160
chr2	71722341	71722350	10	1	1	0	0	0	0	0	NA	NA	NA	45950869	20167
chr17	26919448	26919453	6	1	1	0	0	0	0	0	NA	NA	NA	1382219	20216
chr2	30901408	30901411	4	1	1	0	0	0	0	0	NA	NA	NA	20229490	20240
chr17	76044998	76045001	4	2	1	0	1	0	0	0	NA	NA	NA	44748692	20249
chr19	58967418	58967451	34	1	0	0	0	1	0	0	NA	NA	NA	28792106	20297
chr5	38331037	38331061	25	1	0	0	0	0	1	0	NA	NA	NA	2662642	20329
chr2	71228507	71228546	40	1	1	0	0	0	0	0	NA	NA	NA	46444673	20349
chr1	120635325	120635336	12	1	0	0	0	1	0	0	NA	NA	NA	34200709	20434
chr12	87179817	87179820	4	2	1	0	0	0	1	0	NA	NA	NA	62568583	20493
chrY	5006042	5006045	4	1	0	1	0	0	0	0	NA	NA	NA	NA	20512
chr8	47734024	47734028	5	1	0	1	0	0	0	0	NA	NA	NA	36183476	20515
chr15	96183406	96183409	4	1	0	0	1	0	0	0	NA	NA	844218	844218	20521
chr3	153480799	153480837	39	1	0	0	0	0	1	0	NA	NA	NA	63109289	20528
chr4	147920313	147920316	4	1	0	1	0	0	0	0	NA	NA	NA	4462076	20536
chr4	149818106	149818109	4	1	0	0	1	0	0	0	NA	NA	NA	2564283	20553
chr5	134953386	134953447	62	1	1	0	0	0	0	0	NA	NA	NA	99284991	20569
chr3	138468514	138468517	4	1	0	1	0	0	0	0	NA	NA	NA	48097004	20589
chrX	123250520	123250523	4	1	1	0	0	0	0	0	NA	NA	NA	22450824	20610
chr1	152587064	152587067	4	1	0	0	0	1	0	0	NA	NA	NA	66152448	20616
chr3	144591477	144591484	8	1	0	1	0	0	0	0	NA	NA	NA	54219967	20623
chr14	75807287	75807290	4	1	1	0	0	0	0	0	NA	NA	NA	44344146	20623
chr4	129941215	129941222	8	1	0	0	0	1	0	0	NA	NA	NA	9074845	20627
chr13	103992030	103992193	164	1	0	0	0	0	1	0	40428224	40428224	40428224	40428224	20627
chr4	149818190	149818193	4	1	0	0	0	0	0	1	NA	NA	NA	2564199	20637
chr1	64552956	64552960	5	1	1	0	0	0	0	0	NA	NA	NA	20641	20641
chr18	65785891	65785892	2	1	0	0	0	0	1	0	NA	NA	NA	4158836	20658
chr18	65785893	65785895	3	2	0	0	0	0	2	0	NA	NA	NA	4158838	20660
chr18	65785896	65785896	1	3	0	0	0	0	3	0	NA	NA	NA	4158841	20663
chr18	65785897	65785897	1	2	0	0	0	0	2	0	NA	NA	NA	4158842	20664
chr18	65785898	65785900	3	3	1	0	0	0	2	0	NA	NA	NA	4158843	20665
chr18	65785901	65785902	2	1	1	0	0	0	0	0	NA	NA	NA	4158846	20668
chrX	123250404	123250410	7	1	1	0	0	0	0	0	NA	NA	NA	22450708	20723
chr8	120001305	120001823	519	1	0	0	0	0	0	1	NA	NA	NA	108450757	20731
chr15	88919946	88919952	7	1	1	0	0	0	0	0	NA	NA	8107675	8107675	20772
chr9	57629356	57630167	812	1	0	0	1	0	0	0	NA	NA	NA	36286588	20773
chr9	104000384	104000396	13	1	0	0	1	0	0	0	NA	NA	NA	82657616	20804
chr9	109854986	109854989	4	1	0	0	0	1	0	0	NA	NA	NA	88512218	20819
chrX	123250307	123250310	4	1	1	0	0	0	0	0	NA	NA	NA	22450611	20823
chr11	117226141	117226169	29	1	0	0	0	0	1	0	NA	NA	NA	NA	20866
chr11	26189594	26189597	4	1	1	0	0	0	0	0	NA	NA	NA	NA	20880
chr9	22111918	22111927	10	1	1	0	0	0	0	0	NA	NA	NA	769150	20903
chr9	43946516	43946528	13	1	1	0	0	0	0	0	NA	NA	NA	22603748	20915
chr17	25352409	25352412	4	1	0	0	0	1	0	0	NA	NA	NA	184796	20917
chr12	69218971	69218975	5	1	0	0	0	1	0	0	NA	NA	NA	44607737	20928
chrX	123250194	123250199	6	1	1	0	0	0	0	0	NA	NA	NA	22450498	20934
chr17	50170946	50170950	5	1	1	0	0	0	0	0	NA	NA	NA	18874640	20953
chr4	40476177	40476182	6	1	0	0	0	1	0	0	NA	NA	NA	247050	21003
chrX	125849990	125850014	25	1	1	0	0	0	0	0	NA	NA	NA	25050294	21020
chr18	44849609	44849622	14	1	1	0	0	0	0	0	NA	NA	NA	21047	21047
chr18	73729625	73729639	15	1	0	0	0	1	0	0	NA	NA	NA	12102570	21060
chr19	11049360	11049368	9	1	1	0	0	0	0	0	NA	NA	NA	19125923	21066
chr2	96705631	96705692	62	1	0	0	0	0	0	1	NA	NA	NA	20967527	21084
chr2	96747903	96747907	5	1	0	0	1	0	0	0	NA	NA	NA	20925312	21106
chr7	24883055	24883058	4	1	1	0	0	0	0	0	NA	NA	NA	NA	21189
chr1	39629497	39629500	4	1	1	0	0	0	0	0	NA	NA	NA	24902794	21210
chr1	39629495	39629496	2	2	1	0	0	0	1	0	NA	NA	NA	24902798	21214
chr1	39629491	39629494	4	1	0	0	0	0	1	0	NA	NA	NA	24902800	21216
chr10	120496458	120496461	4	1	0	0	0	0	1	0	NA	NA	NA	NA	21250
chr14	55279281	55279323	43	1	1	0	0	0	0	0	NA	NA	NA	64872113	21284
chr5	38330060	38330087	28	1	1	0	0	0	0	0	NA	NA	NA	2661665	21303
chr3	54968169	54968173	5	1	1	0	0	0	0	0	NA	NA	NA	35403316	21317
chr6	113749520	113749523	4	1	0	0	1	0	0	0	NA	NA	NA	80368838	21342
chr3	102333143	102333187	45	1	0	0	0	0	1	0	NA	NA	NA	11961633	21392
chr4	101313822	101313825	4	1	1	0	0	0	0	0	NA	NA	NA	19552524	21423
chr2	152084479	152084482	4	1	1	0	0	0	0	0	NA	NA	NA	5050279	21471
chr2	172496741	172496745	5	2	1	0	1	0	0	0	NA	NA	NA	15361959	21473
chr1	22479561	22483152	3592	1	0	0	0	1	0	0	NA	NA	NA	42049142	21476
chr3	90349984	90349987	4	1	0	0	0	0	1	0	NA	NA	NA	21502	21502
chr14	66986993	66986996	4	1	0	0	0	0	1	0	NA	NA	NA	53164440	21511
chr11	107049533	107049562	30	1	1	0	0	0	0	0	NA	NA	NA	NA	21517
chr2	157156329	157156334	6	1	0	0	0	0	1	0	NA	NA	NA	21547	21547
chr5	138245783	138245788	6	1	0	1	0	0	0	0	NA	NA	NA	102577388	21594
chr5	49813803	49813807	5	1	1	0	0	0	0	0	NA	NA	NA	14145408	21596
chr2	152060138	152060143	6	1	0	0	0	0	1	0	NA	NA	NA	5074618	21660
chr6	140740972	140740975	4	1	0	0	0	0	1	0	NA	NA	NA	107360290	21664
chrY	5004885	5004890	6	1	1	0	0	0	0	0	NA	NA	NA	NA	21667
chr18	65743532	65743536	5	1	0	0	0	0	1	0	NA	NA	NA	4116477	21676
chr12	75048673	75048677	5	1	0	0	1	0	0	0	NA	NA	NA	50437439	21695
chr13	56230787	56230790	4	1	0	0	1	0	0	0	7332995	7332995	7332995	7332995	21737
chr3	142027348	142027354	7	1	0	0	0	0	0	1	NA	NA	NA	51655838	21761
chr19	55481837	55481845	9	1	0	0	0	0	1	0	NA	NA	NA	25306525	21766
chr13	12362621	12362632	12	1	0	0	1	0	0	0	51201153	51201153	51201153	51201153	21777
chr13	56230829	56230832	4	1	0	0	0	1	0	0	7332953	7332953	7332953	7332953	21779
chr13	56230841	56230850	10	1	0	0	0	1	0	0	7332935	7332935	7332935	7332935	21791
chr17	11592152	11592157	6	1	0	0	0	0	1	0	NA	NA	NA	13945051	21796
chr1	86412790	86412796	7	1	0	0	0	0	0	1	NA	NA	NA	21799	21799
chr8	124031210	124031216	7	1	1	0	0	0	0	0	NA	NA	NA	112480662	21862
chr2	30903068	30903071	4	1	1	0	0	0	0	0	NA	NA	NA	20231150	21900
chr5	24300184	24300187	4	1	0	0	0	1	0	0	NA	NA	NA	9034831	21905
chrY	5004630	5004643	14	1	0	1	0	0	0	0	NA	NA	NA	NA	21914
chr18	57220121	57220124	4	1	1	0	0	0	0	0	NA	NA	NA	4406910	21929
chr13	56230983	56230992	10	1	0	0	1	0	0	0	7332793	7332793	7332793	7332793	21933
chr13	103990874	103990882	9	1	1	0	0	0	0	0	40427068	40427068	40427068	40427068	21938
chr13	44527053	44527061	9	1	1	0	0	0	0	0	19036724	19036724	19036724	19036724	21941
chr2	28489991	28489999	9	1	0	1	0	0	0	0	NA	NA	NA	17818073	21969
chr13	57466483	57466505	23	1	0	0	0	1	0	0	6097280	6097280	6097280	6097280	22009
chr18	77050897	77050901	5	1	1	0	0	0	0	0	NA	NA	NA	15423842	22029
chr3	7965842	7965845	4	1	0	1	0	0	0	0	NA	NA	NA	82405644	22045
chr11	117269103	117269107	5	1	1	0	0	0	0	0	NA	NA	NA	NA	22047
chr19	34693033	34693037	5	1	0	0	0	0	1	0	NA	NA	NA	4517721	22047
chr8	69794672	69794702	31	1	0	0	0	1	0	0	NA	NA	NA	58244124	22088
chr12	55442344	55442347	4	1	0	0	0	0	1	0	NA	NA	NA	30831110	22104
chr19	34692960	34692965	6	1	0	0	0	1	0	0	NA	NA	NA	4517648	22119
chr19	34692953	34692958	6	1	0	1	0	0	0	0	NA	NA	NA	4517641	22126
chr2	167262837	167262849	13	1	1	0	0	0	0	0	NA	NA	NA	10128055	22147
chr2	167262860	167262872	13	1	0	1	0	0	0	0	NA	NA	NA	10128078	22170
chr1	165567344	165567349	6	1	1	0	0	0	0	0	NA	NA	NA	79132728	22195
chr2	29987487	29987500	14	1	0	0	1	0	0	0	NA	NA	NA	19315569	22220
chr1	188751727	188751741	15	1	1	0	0	0	0	0	NA	NA	NA	102317111	22289
chr4	151905548	151905553	6	1	1	0	0	0	0	0	NA	NA	NA	476839	22296
chr15	73623335	73623376	42	1	1	0	0	0	0	0	NA	NA	23404251	23404251	22326
chr17	29030317	29030320	4	1	0	1	0	0	0	0	NA	NA	NA	22328	22328
chrX	123248748	123248754	7	1	0	1	0	0	0	0	NA	NA	NA	22449052	22379
chr5	118753746	118753749	4	1	1	0	0	0	0	0	NA	NA	NA	83085351	22394
chr6	142267303	142267306	4	1	0	1	0	0	0	0	NA	NA	NA	108886621	22394
chr8	76879978	76879981	4	1	0	0	0	0	1	0	NA	NA	NA	65329430	22396
chrY	5048976	5048989	14	1	1	0	0	0	0	0	NA	NA	NA	NA	22398
chr18	61649470	61649474	5	1	1	0	0	0	0	0	NA	NA	NA	22415	22415
chr18	38894138	38894145	8	1	0	1	0	0	0	0	NA	NA	NA	5934396	22417
chr2	125529407	125529414	8	1	0	0	0	0	1	0	NA	NA	NA	7856167	22507
chr6	78002561	78002565	5	1	0	0	0	0	0	1	NA	NA	NA	44621879	22519
chr8	122042745	122042750	6	1	0	0	0	0	0	1	NA	NA	NA	110492197	22562
chr11	107005388	107005399	12	1	1	0	0	0	0	0	NA	NA	NA	NA	22596
chr9	22155451	22155519	69	1	1	0	0	0	0	0	NA	NA	NA	812683	22600
chr1	52695535	52695544	10	1	0	0	1	0	0	0	NA	NA	NA	11836750	22628
chrX	123920699	123920719	21	1	0	1	0	0	0	0	NA	NA	NA	23121003	22666
chr11	115485495	115485498	4	1	1	0	0	0	0	0	NA	NA	NA	NA	22743
chr6	90630911	90630949	39	1	0	0	0	0	0	1	NA	NA	NA	57250229	22746
chr4	119931367	119931370	4	1	1	0	0	0	0	0	NA	NA	NA	934979	22762
chr11	115439939	115439948	10	1	1	0	0	0	0	0	NA	NA	NA	NA	22783
chr4	119931418	119931421	4	1	0	0	0	0	1	0	NA	NA	NA	934928	22813
chr19	34855574	34855593	20	1	2	0	0	0	0	0	NA	NA	NA	4680262	22900
chr19	34855573	34855573	1	2	2	0	0	0	0	0	NA	NA	NA	4680261	22920
chr19	34855568	34855572	5	1	1	0	0	0	0	0	NA	NA	NA	4680256	22921
chr1	39503868	39503873	6	1	0	0	1	0	0	0	NA	NA	NA	25028421	22946
chr19	45184259	45184265	7	1	0	1	0	0	0	0	NA	NA	NA	15008947	22964
chr19	33014843	33014850	8	1	0	1	0	0	0	0	NA	NA	NA	2839531	22969
chr13	37484520	37484525	6	1	0	0	1	0	0	0	26079260	26079260	26079260	26079260	23011
chr6	118132659	118132662	4	1	0	0	1	0	0	0	NA	NA	NA	84751977	23013
chr5	88404875	88404878	4	1	0	0	1	0	0	0	NA	NA	NA	52736480	23070
chr6	11884709	11884712	4	1	1	0	0	0	0	0	NA	NA	NA	23070	23070
chr9	43944366	43944369	4	1	1	0	0	0	0	0	NA	NA	NA	22601598	23074
chr8	112181755	112181758	4	1	0	0	0	1	0	0	NA	NA	NA	100631207	23090
chr1	22527765	22527768	4	1	0	0	0	0	0	1	NA	NA	NA	42004526	23116
chr1	74215533	74215538	6	1	0	0	0	0	1	0	NA	NA	NA	9683218	23121
chr10	7416761	7416764	4	1	1	0	0	0	0	0	NA	NA	NA	NA	23183
chr4	103412199	103412206	8	1	0	0	0	0	1	0	NA	NA	NA	17454143	23230
chr8	46459830	46459844	15	1	0	0	0	0	1	0	NA	NA	NA	34909282	23250
chr3	144660887	144660893	7	1	1	0	0	0	0	0	NA	NA	NA	54289377	23251
chr5	18691036	18691040	5	1	0	0	0	1	0	0	NA	NA	NA	14643978	23263
chr18	40205062	40205065	4	1	0	1	0	0	0	0	NA	NA	NA	4623476	23276
chr3	144660922	144660930	9	1	0	1	0	0	0	0	NA	NA	NA	54289412	23286
chr10	83955959	83955962	4	1	0	1	0	0	0	0	NA	NA	NA	NA	23290
chrX	125977014	125977017	4	1	0	1	0	0	0	0	NA	NA	NA	25177318	23303
chr11	117270375	117270430	56	1	0	0	0	0	1	0	NA	NA	NA	NA	23319
chr7	48728205	48728217	13	1	1	0	0	0	0	0	NA	NA	NA	NA	23322
chrY	5003214	5003217	4	1	0	1	0	0	0	0	NA	NA	NA	NA	23340
chr14	28244707	28244866	160	1	0	0	0	1	0	0	NA	NA	NA	91906570	23346
chrY	5049986	5049990	5	1	0	1	0	0	0	0	NA	NA	NA	NA	23408
chr7	80050452	80050455	4	1	1	0	0	0	0	0	NA	NA	NA	NA	23415
chr10	17689698	17689730	33	1	0	0	0	0	1	0	NA	NA	NA	NA	23417
chr7	24880707	24880828	122	1	0	0	0	0	1	0	NA	NA	NA	NA	23419
chr2	152061906	152061909	4	1	0	1	0	0	0	0	NA	NA	NA	5072852	23428
chr7	115415813	115415819	7	1	0	0	0	0	1	0	NA	NA	NA	NA	23432
chr14	16341907	16341910	4	1	0	0	1	0	0	0	NA	NA	NA	103809526	23450
chr10	22182080	22182085	6	1	0	1	0	0	0	0	NA	NA	NA	NA	23462
chr7	48728060	48728065	6	1	0	0	0	0	0	1	NA	NA	NA	NA	23474
chrX	134035715	134035734	20	1	0	0	0	1	0	0	NA	NA	NA	33236019	23510
chr13	3382005	3382008	4	1	0	0	0	1	0	0	60181777	60181777	60181777	60181777	23512
chr2	167217061	167217068	8	1	0	0	1	0	0	0	NA	NA	NA	10082279	23601
chr17	75517869	75517883	15	1	0	0	0	0	1	0	NA	NA	NA	44221563	23622
chr17	25349697	25349703	7	1	1	0	0	0	0	0	NA	NA	NA	187505	23626
chr14	55276971	55276974	4	1	0	0	0	0	1	0	NA	NA	NA	64874462	23633
chr18	61603318	61603324	7	1	0	0	1	0	0	0	NA	NA	NA	23710	23710
chr3	61026282	61026287	6	1	0	0	0	0	1	0	NA	NA	NA	29345202	23730
chr7	48727736	48727749	14	1	0	0	1	0	0	0	NA	NA	NA	NA	23790
chr2	75024577	75024582	6	1	0	0	1	0	0	0	NA	NA	NA	42648637	23808
chr1	180153131	180153134	4	1	1	0	0	0	0	0	NA	NA	NA	93718515	23849
chr8	93083994	93083997	4	1	0	0	0	0	1	0	NA	NA	NA	81533446	23865
chr18	82692912	82692915	4	1	0	1	0	0	0	0	NA	NA	NA	21065857	23874
chr17	25397240	25397244	5	1	1	0	0	0	0	0	NA	NA	NA	139964	23890
chrY	5050563	5050566	4	1	0	1	0	0	0	0	NA	NA	NA	NA	23985
chr2	6094821	6094826	6	1	0	1	0	0	0	0	NA	NA	NA	4577071	24003
chr8	59954164	59954168	5	1	0	1	0	0	0	0	NA	NA	NA	48403616	24005
chr1	161207744	161207747	4	1	1	0	0	0	0	0	NA	NA	NA	74773128	24031
chr1	165613622	165613625	4	1	1	0	0	0	0	0	NA	NA	NA	79179006	24057
chr6	140786718	140786723	6	1	0	0	0	1	0	0	NA	NA	NA	107406036	24058
chr12	69424034	69424063	30	2	1	0	1	0	0	0	NA	NA	NA	44812800	24075
chr3	11348889	11348892	4	1	0	0	0	0	1	0	NA	NA	NA	79022597	24075
chr1	182629710	182629714	5	1	1	0	0	0	0	0	NA	NA	NA	96195094	24160
chr10	22127343	22127350	8	1	0	0	0	1	0	0	NA	NA	NA	NA	24169
chr19	34902685	34902688	4	1	0	0	0	0	1	0	NA	NA	NA	4727373	24171
chr16	39463309	39463316	8	1	0	1	0	0	0	0	NA	NA	NA	30633272	24183
chr2	158146428	158146432	5	1	0	1	0	0	0	0	NA	NA	NA	1011646	24236
chr2	172685464	172685471	8	1	1	0	0	0	0	0	NA	NA	NA	15550682	24268
chr19	32967566	32967569	4	1	0	0	0	0	0	1	NA	NA	NA	2792254	24284
chr2	44658470	44658470	1	1	0	0	0	0	1	0	NA	NA	NA	33986552	24312
chr2	44658471	44658474	4	2	1	0	0	0	1	0	NA	NA	NA	33986553	24313
chr4	151907643	151907646	4	1	1	0	0	0	0	0	NA	NA	NA	474746	24391
chr19	4167520	4167529	10	1	1	0	0	0	0	0	NA	NA	NA	26007762	24479
chr5	138242898	138242901	4	1	0	0	0	1	0	0	NA	NA	NA	102574503	24481
chr1	39626093	39626216	124	1	1	0	0	0	0	0	NA	NA	NA	24906078	24494
chr1	74167842	74167849	8	1	0	0	0	1	0	0	NA	NA	NA	9635527	24542
chr18	38891990	38891993	4	2	0	1	0	1	0	0	NA	NA	NA	5936548	24569
chr18	38891989	38891989	1	1	0	0	0	1	0	0	NA	NA	NA	5936552	24573
chr9	61196156	61196159	4	1	0	0	0	0	1	0	NA	NA	NA	39853388	24638
chr14	55325294	55325297	4	2	0	0	0	1	0	1	NA	NA	NA	64826139	24666
chr5	125243406	125243426	21	1	0	0	0	0	1	0	NA	NA	NA	89575011	24671
chr1	86409790	86409901	112	1	0	0	0	0	1	0	NA	NA	NA	24694	24694
chr5	125243379	125243384	6	1	1	0	0	0	0	0	NA	NA	NA	89574984	24713
chr5	125243361	125243378	18	2	2	0	0	0	0	0	NA	NA	NA	89574966	24719
chr5	125243355	125243360	6	1	1	0	0	0	0	0	NA	NA	NA	89574960	24737
chr4	139635005	139635010	6	2	0	1	0	0	0	1	NA	NA	NA	12747382	24749
chr12	40036342	40036345	4	1	0	0	0	1	0	0	NA	NA	NA	15425108	24758
chrX	134034455	134034468	14	1	0	1	0	0	0	0	NA	NA	NA	33234759	24776
chr13	51806532	51806535	4	1	1	0	0	0	0	0	11757250	11757250	11757250	11757250	24786
chr19	7190433	7190440	8	1	1	0	0	0	0	0	NA	NA	NA	22984851	24816
chr2	172636328	172636333	6	1	1	0	0	0	0	0	NA	NA	NA	15501546	24842
chr7	35830580	35830583	4	1	0	1	0	0	0	0	NA	NA	NA	NA	24843
chrY	5001631	5001641	11	1	0	1	0	0	0	0	NA	NA	NA	NA	24916
chr8	4229869	4229890	22	1	0	0	1	0	0	0	NA	NA	NA	7320637	24926
chr11	76481119	76481125	7	1	0	0	1	0	0	0	NA	NA	NA	NA	24972
chr1	41024239	41024258	20	1	0	1	0	0	0	0	NA	NA	NA	23508036	24997
chr3	55014547	55014550	4	1	1	0	0	0	0	0	NA	NA	NA	35356939	25036
chr4	151858161	151858164	4	1	1	0	0	0	0	0	NA	NA	NA	524228	25067
chr4	151858151	151858152	2	1	0	0	1	0	0	0	NA	NA	NA	524240	25079
chr4	151858147	151858150	4	2	1	0	1	0	0	0	NA	NA	NA	524242	25081
chr19	45875285	45875297	13	1	0	0	1	0	0	0	NA	NA	NA	15699973	25083
chr11	50209065	50209069	5	1	0	1	0	0	0	0	NA	NA	NA	NA	25124
chrY	5051716	5051719	4	1	0	1	0	0	0	0	NA	NA	NA	NA	25138
chr14	75853113	75853117	5	1	1	0	0	0	0	0	NA	NA	NA	44298319	25179
chr3	135482638	135482642	5	1	1	0	0	0	0	0	NA	NA	NA	45111128	25185
chr14	69919625	69919632	8	1	0	0	0	0	1	0	NA	NA	NA	50231804	25227
chr2	181646228	181646253	26	1	0	0	1	0	0	0	NA	NA	NA	24511446	25284
chr4	94932207	94932275	69	1	1	0	0	0	0	0	NA	NA	NA	25934074	25290
chr17	58121988	58121997	10	1	0	0	0	0	1	0	NA	NA	NA	26825682	25296
chr12	82493996	82494001	6	1	0	1	0	0	0	0	NA	NA	NA	57882762	25329
chr2	29990601	29990606	6	1	0	1	0	0	0	0	NA	NA	NA	19318683	25334
chr17	11639344	11639352	9	1	0	0	0	0	1	0	NA	NA	NA	13897856	25370
chr6	142315105	142315108	4	1	0	0	0	1	0	0	NA	NA	NA	108934423	25384
chr13	3383880	3383885	6	1	0	0	0	1	0	0	60179900	60179900	60179900	60179900	25387
chr12	108360255	108360258	4	1	1	0	0	0	0	0	NA	NA	NA	83749021	25429
chr13	37532988	37533073	86	1	1	0	0	0	0	0	26030712	26030712	26030712	26030712	25431
chr12	69473606	69473612	7	1	1	0	0	0	0	0	NA	NA	NA	44862372	25447
chr9	57625466	57625470	5	1	1	0	0	0	0	0	NA	NA	NA	36282698	25470
chr10	99081506	99081509	4	1	1	0	0	0	0	0	NA	NA	NA	NA	25472
chr1	39454379	39455419	1041	1	0	0	0	0	1	0	NA	NA	NA	25076875	25482
chr18	82691267	82691304	38	1	1	0	0	0	0	0	NA	NA	NA	21064212	25485
chr4	152407931	152407958	28	1	0	0	0	0	1	0	NA	NA	NA	25518	25518
chrX	134033721	134033726	6	1	1	0	0	0	0	0	NA	NA	NA	33234025	25518
chr16	37088201	37088205	5	1	0	0	0	0	0	1	NA	NA	NA	28258164	25555
chr1	154881794	154881811	18	1	0	0	0	0	0	1	NA	NA	NA	68447178	25556
chr19	44306446	44306460	15	1	0	0	0	0	1	0	NA	NA	NA	14131134	25558
chr8	47739075	47739078	4	1	0	1	0	0	0	0	NA	NA	NA	36188527	25566
chr2	71358454	71358459	6	1	0	0	0	0	1	0	NA	NA	NA	46314760	25567
chr5	49861001	49861014	14	1	0	0	1	0	0	0	NA	NA	NA	14192606	25577
chr1	133660437	133660441	5	1	0	0	0	0	0	1	NA	NA	NA	47225821	25655
chr5	88709204	88709208	5	1	0	0	0	1	0	0	NA	NA	NA	53040809	25656
chr6	54441547	54441589	43	1	1	0	0	0	0	0	NA	NA	NA	21060865	25656
chr19	7108994	7109046	53	1	0	0	0	0	1	0	NA	NA	NA	23066245	25674
chrY	5052323	5052333	11	1	0	1	0	0	0	0	NA	NA	NA	NA	25745
chr2	29175034	29175046	13	1	1	0	0	0	0	0	NA	NA	NA	18503116	25820
chr16	11587146	11587151	6	1	0	0	0	1	0	0	NA	NA	NA	2757109	25834
chr8	25508854	25508857	4	1	1	0	0	0	0	0	NA	NA	NA	13958306	25897
chr17	28979308	28982030	2723	1	0	0	0	1	0	0	NA	NA	NA	25938	25938
chr6	140736652	140736657	6	1	0	0	0	1	0	0	NA	NA	NA	107355970	25982
chr2	49478085	49478090	6	1	0	0	0	1	0	0	NA	NA	NA	38806167	26016
chr2	59730153	59730156	4	1	0	0	0	1	0	0	NA	NA	NA	49058235	26076
chr7	27684397	27684405	9	1	0	0	0	0	1	0	NA	NA	NA	NA	26124
chr4	129894425	129894439	15	1	1	0	0	0	0	0	NA	NA	NA	9028055	26128
chr15	7652303	7652307	5	1	0	0	0	0	1	0	NA	NA	89375320	89375320	26139
chr12	53686187	53686202	16	1	0	0	0	0	1	0	NA	NA	NA	29074953	26149
chr4	148470816	148470819	4	1	1	0	0	0	0	0	NA	NA	NA	3911573	26171
chr9	58022290	58022298	9	1	1	0	0	0	0	0	NA	NA	NA	36679522	26177
chr8	69843011	69843011	1	2	1	0	1	0	0	0	NA	NA	NA	58292463	26200
chr8	69843012	69843881	870	3	2	0	1	0	0	0	NA	NA	NA	58292464	26201
chr11	57796818	57796824	7	1	0	0	1	0	0	0	NA	NA	NA	NA	26203
chr5	38325160	38325182	23	1	1	0	0	0	0	0	NA	NA	NA	2656765	26208
chr15	73672001	73672004	4	1	0	0	0	0	1	0	NA	NA	23355623	23355623	26278
chr19	45233537	45233549	13	1	1	0	0	0	0	0	NA	NA	NA	15058225	26287
chr3	55200603	55200610	8	1	0	1	0	0	0	0	NA	NA	NA	35170879	26288
chr9	103994895	103994898	4	1	0	0	0	1	0	0	NA	NA	NA	82652127	26302
chr4	46857986	46857993	8	1	1	0	0	0	0	0	NA	NA	NA	6134733	26315
chr4	135112586	135112589	4	1	0	0	0	1	0	0	NA	NA	NA	14246216	26334
chr5	119803311	119803314	4	1	0	0	1	0	0	0	NA	NA	NA	84134916	26337
chr9	58022526	58022531	6	1	1	0	0	0	0	0	NA	NA	NA	36679758	26413
chr2	92832344	92832351	8	1	0	0	0	0	1	0	NA	NA	NA	24840868	26416
chr5	24348558	24348561	4	1	1	0	0	0	0	0	NA	NA	NA	8986457	26445
chr1	150760426	150760430	5	1	1	0	0	0	0	0	NA	NA	NA	64325810	26474
chr12	55446725	55446747	23	1	1	0	0	0	0	0	NA	NA	NA	30835491	26485
chr17	58120742	58120787	46	1	0	0	0	0	0	1	NA	NA	NA	26824436	26506
chr4	147914293	147914297	5	1	1	0	0	0	0	0	NA	NA	NA	4468095	26555
chr16	78602912	78602918	7	1	1	0	0	0	0	0	NA	NA	NA	69772875	26580
chr16	78602919	78602921	3	2	2	0	0	0	0	0	NA	NA	NA	69772882	26587
chr16	78602922	78602923	2	1	1	0	0	0	0	0	NA	NA	NA	69772885	26590
chr6	88815340	88815344	5	1	0	0	0	0	0	1	NA	NA	NA	55434658	26600
chr8	46456471	46456482	12	1	0	0	1	0	0	0	NA	NA	NA	34905923	26612
chr2	6092210	6092214	5	1	0	0	0	1	0	0	NA	NA	NA	4579683	26615
chr5	35695011	35695015	5	2	1	0	0	0	1	0	NA	NA	NA	26616	26616
chr11	33167313	33167324	12	1	1	0	0	0	0	0	NA	NA	NA	NA	26624
chr4	152355762	152355765	4	1	0	0	0	0	0	1	NA	NA	NA	26627	26627
chr12	35207075	35207081	7	1	0	0	1	0	0	0	NA	NA	NA	10595841	26673
chr18	65738504	65738507	4	1	0	1	0	0	0	0	NA	NA	NA	4111449	26705
chr10	85040985	85040988	4	1	1	0	0	0	0	0	NA	NA	NA	NA	26712
chr4	63469506	63469511	6	1	0	0	0	1	0	0	NA	NA	NA	22746253	26769
chr1	57000151	57000161	11	1	0	0	1	0	0	0	NA	NA	NA	7532133	26773
chr5	38324601	38324606	6	1	0	0	0	0	1	0	NA	NA	NA	2656206	26784
chr13	51804505	51804510	6	1	1	0	0	0	0	0	11759275	11759275	11759275	11759275	26811
chr1	154934200	154934204	5	1	1	0	0	0	0	0	NA	NA	NA	68499584	26812
chr11	77093516	77093519	4	1	1	0	0	0	0	0	NA	NA	NA	NA	26836
chr2	129566789	129566794	6	1	0	1	0	0	0	0	NA	NA	NA	11893549	26840
chr10	83959532	83959537	6	1	0	0	0	0	1	0	NA	NA	NA	NA	26863
chr3	55200001	55200004	4	1	0	0	0	1	0	0	NA	NA	NA	35171485	26894
chr2	172634273	172634276	4	1	0	0	0	0	1	0	NA	NA	NA	15499491	26899
chr13	14090811	14090814	4	1	1	0	0	0	0	0	49472971	49472971	49472971	49472971	26899
chr6	90429401	90429408	8	2	1	0	1	0	0	0	NA	NA	NA	57048719	26969
chr13	51804342	51804346	5	1	0	0	0	1	0	0	11759439	11759439	11759439	11759439	26975
chr10	120603260	120603265	6	1	1	0	0	0	0	0	NA	NA	NA	NA	26986
chr13	63948967	63948970	4	1	0	0	0	1	0	0	385161	385161	385161	385161	27005
chr5	49808370	49808373	4	1	0	0	0	1	0	0	NA	NA	NA	14139975	27030
chr10	120549200	120549213	14	1	1	0	0	0	0	0	NA	NA	NA	NA	27040
chrY	4999491	4999495	5	1	1	0	0	0	0	0	NA	NA	NA	NA	27062
chr13	116485551	116485555	5	1	0	1	0	0	0	0	52921745	52921745	52921745	52921745	27068
chr8	69843882	69843882	1	1	1	0	0	0	0	0	NA	NA	NA	58293334	27071
chr19	5026851	5026854	4	1	0	0	1	0	0	0	NA	NA	NA	25148437	27120
chr6	90429247	90429251	5	1	0	0	0	1	0	0	NA	NA	NA	57048565	27126
chr1	161258939	161258946	8	1	0	0	1	0	0	0	NA	NA	NA	74824323	27140
chr5	88710702	88710705	4	1	0	0	0	0	0	1	NA	NA	NA	53042307	27154
chr2	9851620	9851629	10	1	0	0	0	0	1	0	NA	NA	NA	820268	27164
chr5	88710712	88710715	4	1	0	0	0	0	1	0	NA	NA	NA	53042317	27164
chr2	69870431	69870468	38	1	1	0	0	0	0	0	NA	NA	NA	47802751	27172
chr10	83959883	83959893	11	1	1	0	0	0	0	0	NA	NA	NA	NA	27214
chr15	79376077	79376082	6	1	0	1	0	0	0	0	NA	NA	17651545	17651545	27243
chr14	34791942	34791947	6	1	0	0	1	0	0	0	NA	NA	NA	85359489	27262
chr11	99256530	99256577	48	1	1	0	0	0	0	0	NA	NA	NA	NA	27269
chr1	161259095	161259114	20	1	0	0	0	0	1	0	NA	NA	NA	74824479	27296
chrY	5053877	5053883	7	1	0	1	0	0	0	0	NA	NA	NA	NA	27299
chr10	7420884	7420909	26	2	0	1	0	1	0	0	NA	NA	NA	NA	27306
chr10	5776297	5776305	9	1	0	0	0	0	1	0	NA	NA	NA	NA	27341
chr4	124700982	124700995	14	1	1	0	0	0	0	0	NA	NA	NA	3834612	27419
chrY	4999100	4999110	11	1	1	0	0	0	0	0	NA	NA	NA	NA	27447
chr10	120548774	120548797	24	1	0	0	1	0	0	0	NA	NA	NA	NA	27456
chr6	39272207	39272219	13	1	0	0	0	0	1	0	NA	NA	NA	5891525	27459
chr8	111421212	111421216	5	1	0	0	0	1	0	0	NA	NA	NA	99870664	27507
chr16	61507499	61507508	10	1	0	0	0	0	1	0	NA	NA	NA	52677462	27508
chr6	35349499	35349502	4	1	1	0	0	0	0	0	NA	NA	NA	1968817	27513
chr15	56837650	56837661	12	1	0	0	0	0	0	1	NA	NA	40189966	40189966	27535
chrY	4998981	4998984	4	1	1	0	0	0	0	0	NA	NA	NA	NA	27573
chr16	91909952	91909955	4	1	1	0	0	0	0	0	NA	NA	NA	83079915	27587
chr8	111421297	111421326	30	1	0	0	1	0	0	0	NA	NA	NA	99870749	27592
chr14	120483255	120483274	20	1	1	0	0	0	0	0	NA	NA	NA	331798	27614
chr10	22186259	22186264	6	1	1	0	0	0	0	0	NA	NA	NA	NA	27641
chr13	12201786	12201789	4	1	0	0	0	0	0	1	51361996	51361996	51361996	51361996	27735
chr16	34302274	34302279	6	1	0	0	0	0	1	0	NA	NA	NA	25472237	27774
chr2	71221113	71221116	4	1	1	0	0	0	0	0	NA	NA	NA	46452103	27779
chr12	104927884	104927887	4	1	0	0	0	0	1	0	NA	NA	NA	80316650	27783
chr9	14917815	14917818	4	1	1	0	0	0	0	0	NA	NA	NA	6424929	27882
chrX	155174157	155174164	8	1	0	0	0	1	0	0	NA	NA	NA	54374461	27888
chr17	31268348	31268353	6	1	0	1	0	0	0	0	NA	NA	NA	27932	27932
chr2	181643596	181643599	4	1	0	0	0	0	0	1	NA	NA	NA	24508814	27938
chr8	112232831	112232834	4	1	0	0	0	0	1	0	NA	NA	NA	100682283	27962
chr7	100891463	100891482	20	1	1	0	0	0	0	0	NA	NA	NA	NA	28038
chr17	11585877	11585897	21	1	0	0	0	0	1	0	NA	NA	NA	13951311	28056
chr7	19253059	19253064	6	1	1	0	0	0	0	0	NA	NA	NA	NA	28063
chr6	77870869	77870873	5	1	0	0	0	0	1	0	NA	NA	NA	44490187	28075
chr4	118215681	118217091	1411	1	0	0	1	0	0	0	NA	NA	NA	2649258	28081
chr6	46402228	46402246	19	1	1	0	0	0	0	0	NA	NA	NA	13021546	28139
chr4	135994386	135994395	10	1	1	0	0	0	0	0	NA	NA	NA	15128016	28150
chr6	142261523	142261526	4	1	0	0	0	0	1	0	NA	NA	NA	108880841	28174
chr7	48779745	48779750	6	1	1	0	0	0	0	0	NA	NA	NA	NA	28185
chr2	61780717	61783830	3114	1	0	0	1	0	0	0	NA	NA	NA	51108799	28253
chr5	18686044	18686050	7	1	0	1	0	0	0	0	NA	NA	NA	14648968	28253
chr1	86406309	86406328	20	1	1	0	0	0	0	0	NA	NA	NA	28267	28267
chr13	103984486	103984498	13	1	0	0	0	0	1	0	40420680	40420680	40420680	40420680	28322
chr13	99210377	99210457	81	1	1	0	0	0	0	0	35646571	35646571	35646571	35646571	28325
chr9	70529976	70529979	4	1	1	0	0	0	0	0	NA	NA	NA	49187208	28334
chr9	70529954	70529958	5	1	0	0	1	0	0	0	NA	NA	NA	49187186	28355
chr10	7365190	7365193	4	2	1	0	1	0	0	0	NA	NA	NA	NA	28364
chr3	144609212	144609215	4	1	1	0	0	0	0	0	NA	NA	NA	54237702	28400
chr12	108306363	108306366	4	1	1	0	0	0	0	0	NA	NA	NA	83695129	28439
chr5	38379875	38379878	4	1	0	0	0	0	1	0	NA	NA	NA	2711480	28464
chr14	55329135	55329138	4	1	0	1	0	0	0	0	NA	NA	NA	64822298	28507
chr9	43938928	43938933	6	1	0	0	0	1	0	0	NA	NA	NA	22596160	28510
chr13	14092426	14092429	4	1	0	0	1	0	0	0	49471356	49471356	49471356	49471356	28514
chr14	55329146	55329150	5	1	0	0	0	1	0	0	NA	NA	NA	64822286	28518
chrX	134087875	134087892	18	1	1	0	0	0	0	0	NA	NA	NA	33288179	28610
chr1	133657479	133657482	4	1	0	0	0	0	0	1	NA	NA	NA	47222863	28614
chr13	51802691	51802694	4	1	0	0	0	1	0	0	11761091	11761091	11761091	11761091	28627
chr14	28339676	28339679	4	1	1	0	0	0	0	0	NA	NA	NA	91811757	28662
chr19	44360702	44360709	8	1	0	0	1	0	0	0	NA	NA	NA	14185390	28663
chrY	5055244	5055253	10	1	1	0	0	0	0	0	NA	NA	NA	NA	28666
chr19	44360710	44360710	1	2	0	0	2	0	0	0	NA	NA	NA	14185398	28671
chr19	44360711	44360712	2	1	0	0	1	0	0	0	NA	NA	NA	14185399	28672
chr19	44360713	44360719	7	3	1	0	2	0	0	0	NA	NA	NA	14185401	28674
chr19	44360720	44360721	2	2	1	0	1	0	0	0	NA	NA	NA	14185408	28681
chr6	33351958	33351963	6	1	0	0	0	0	0	1	NA	NA	NA	28698	28698
chr7	35884208	35884213	6	1	0	0	0	1	0	0	NA	NA	NA	NA	28761
chr14	67037352	67037359	8	2	0	1	0	1	0	0	NA	NA	NA	53114077	28824
chr8	11579393	11579405	13	1	1	0	0	0	0	0	NA	NA	NA	28845	28845
chrY	5055430	5055434	5	1	1	0	0	0	0	0	NA	NA	NA	NA	28852
chr9	61249682	61249688	7	1	1	0	0	0	0	0	NA	NA	NA	39906914	28864
chr2	28439120	28439126	7	1	1	0	0	0	0	0	NA	NA	NA	17767202	28875
chr19	45615706	45615713	8	1	0	0	0	0	1	0	NA	NA	NA	15440394	28878
chr5	88712458	88712463	6	1	1	0	0	0	0	0	NA	NA	NA	53044063	28910
chr19	45178314	45178317	4	1	1	0	0	0	0	0	NA	NA	NA	15003002	28912
chr1	120643817	120643822	6	1	0	0	1	0	0	0	NA	NA	NA	34209201	28926
chr1	167220387	167220395	9	1	0	0	1	0	0	0	NA	NA	NA	80785771	28936
chr16	96250570	96250573	4	1	0	0	0	0	1	0	NA	NA	NA	87420533	28967
chr17	29254962	29254970	9	1	0	0	1	0	0	0	NA	NA	NA	246973	28972
chr8	118936637	118936640	4	1	0	1	0	0	0	0	NA	NA	NA	107386089	28974
chr3	108292404	108292407	4	1	0	0	0	0	1	0	NA	NA	NA	17920894	28984
chr2	71277937	71277943	7	1	1	0	0	0	0	0	NA	NA	NA	46395276	29021
chr9	57621899	57621915	17	1	1	0	0	0	0	0	NA	NA	NA	36279131	29025
chr2	71277947	71277954	8	1	1	0	0	0	0	0	NA	NA	NA	46395265	29031
chr2	71277955	71277955	1	3	2	0	1	0	0	0	NA	NA	NA	46395264	29039
chr2	71277956	71277963	8	2	1	0	1	0	0	0	NA	NA	NA	46395256	29040
chr3	57436275	57436281	7	1	0	0	0	0	1	0	NA	NA	NA	32935208	29135
chr2	10642743	10642749	7	1	0	0	0	1	0	0	NA	NA	NA	29148	29148
chr15	85629820	85629825	6	1	0	0	1	0	0	0	NA	NA	11397802	11397802	29161
chrX	13457678	13457681	4	2	0	0	0	1	0	1	NA	NA	NA	37347049	29165
chr14	16394550	16394553	4	1	1	0	0	0	0	0	NA	NA	NA	103756883	29169
chr10	63129026	63129036	11	1	1	0	0	0	0	0	NA	NA	NA	NA	29190
chr1	186712228	186712246	19	1	1	0	0	0	0	0	NA	NA	NA	100277612	29206
chrX	13457631	13457634	4	1	0	0	0	1	0	0	NA	NA	NA	37347096	29212
chr12	35151158	35151168	11	1	0	1	0	0	0	0	NA	NA	NA	10539924	29213
chr6	144381067	144381086	20	1	0	1	0	0	0	0	NA	NA	NA	111000385	29229
chr19	45616123	45616127	5	1	0	0	0	0	1	0	NA	NA	NA	15440811	29295
chr15	98542418	98542422	5	1	0	0	0	0	1	0	NA	NA	1514770	1514770	29334
chr19	7105374	7105383	10	1	1	0	0	0	0	0	NA	NA	NA	23069908	29337
chr2	103244366	103244369	4	1	1	0	0	0	0	0	NA	NA	NA	14428850	29350
chr18	65268610	65268615	6	1	0	1	0	0	0	0	NA	NA	NA	3641555	29350
chr4	103418330	103418333	4	1	0	0	0	1	0	0	NA	NA	NA	17448016	29361
chr2	29119821	29119829	9	1	1	0	0	0	0	0	NA	NA	NA	18447903	29364
chr11	99258628	99258631	4	1	1	0	0	0	0	0	NA	NA	NA	NA	29367
chr15	42062472	42062475	4	1	1	0	0	0	0	0	NA	NA	54965152	54965152	29376
chr2	29994673	29994677	5	1	0	0	0	0	0	1	NA	NA	NA	19322755	29406
chr3	80025243	80025246	4	1	0	1	0	0	0	0	NA	NA	NA	10346243	29439
chr12	112176961	112176966	6	1	0	1	0	0	0	0	NA	NA	NA	87565727	29439
chr11	106998544	106998547	4	1	0	0	0	0	1	0	NA	NA	NA	NA	29448
chr18	57271522	57271526	5	1	0	0	1	0	0	0	NA	NA	NA	4355508	29448
chr4	118215677	118215680	4	2	0	0	1	0	1	0	NA	NA	NA	2650669	29492
chr4	118213867	118215676	1810	1	0	0	1	0	0	0	NA	NA	NA	2650673	29496
chr17	41580879	41580882	4	1	0	0	0	1	0	0	NA	NA	NA	10284573	29500
chr19	30145551	30145788	238	1	0	0	0	0	1	0	NA	NA	NA	29503	29503
chr2	172547757	172547762	6	1	0	0	1	0	0	0	NA	NA	NA	15412975	29518
chr2	6271905	6271908	4	1	0	1	0	0	0	0	NA	NA	NA	4399989	29522
chr19	45820574	45820636	63	1	1	0	0	0	0	0	NA	NA	NA	15645262	29545
chr6	39274401	39274406	6	1	1	0	0	0	0	0	NA	NA	NA	5893719	29653
chr8	11580224	11580227	4	1	0	0	0	0	1	0	NA	NA	NA	29676	29676
chr19	44302319	44302322	4	1	0	1	0	0	0	0	NA	NA	NA	14127007	29696
chr14	115122541	115122558	18	1	1	0	0	0	0	0	NA	NA	NA	5028878	29739
chr9	37017793	37017796	4	1	0	0	1	0	0	0	NA	NA	NA	15675025	29753
chr16	37092404	37092407	4	1	0	0	0	1	0	0	NA	NA	NA	28262367	29758
chr14	48881970	48881975	6	1	0	0	0	0	1	0	NA	NA	NA	71269461	29780
chr16	34300262	34300265	4	1	1	0	0	0	0	0	NA	NA	NA	25470225	29788
chr8	47683695	47683698	4	1	1	0	0	0	0	0	NA	NA	NA	36133147	29790
chr17	25507391	25507396	6	1	1	0	0	0	0	0	NA	NA	NA	29812	29812
chr13	116482802	116482809	8	1	0	0	1	0	0	0	52918996	52918996	52918996	52918996	29814
chr10	7363733	7363736	4	1	0	1	0	0	0	0	NA	NA	NA	NA	29821
chr12	69168177	69168180	4	1	1	0	0	0	0	0	NA	NA	NA	44556943	29842
chr12	109437072	109437076	5	1	1	0	0	0	0	0	NA	NA	NA	84825838	29883
chr2	61841992	61841995	4	1	0	0	1	0	0	0	NA	NA	NA	51170074	29888
chr1	36283981	36283984	4	1	0	0	0	1	0	0	NA	NA	NA	28248310	29891
chrY	4996647	4996650	4	1	0	1	0	0	0	0	NA	NA	NA	NA	29907
chr7	139968801	139968814	14	1	0	0	0	0	1	0	NA	NA	NA	NA	29914
chr4	119938584	119938658	75	1	0	0	0	1	0	0	NA	NA	NA	927691	29979
chr8	122050196	122050199	4	2	1	0	1	0	0	0	NA	NA	NA	110499648	30013
chr13	12310764	12310767	4	1	0	1	0	0	0	0	51253018	51253018	51253018	51253018	30056
chr1	180250328	180250332	5	1	1	0	0	0	0	0	NA	NA	NA	93815712	30079
chr4	129890484	129890487	4	1	0	1	0	0	0	0	NA	NA	NA	9024114	30080
chr10	63188327	63188488	162	1	1	0	0	0	0	0	NA	NA	NA	NA	30080
chr9	99301992	99301996	5	1	1	0	0	0	0	0	NA	NA	NA	77959224	30081
chr17	41580288	41580292	5	1	1	0	0	0	0	0	NA	NA	NA	10283982	30090
chrX	50774624	50774628	5	1	0	0	1	0	0	0	NA	NA	NA	30102	30102
chr3	106892628	106892631	4	1	0	1	0	0	0	0	NA	NA	NA	16521118	30133
chr9	25460250	25460288	39	1	1	0	0	0	0	0	NA	NA	NA	4117482	30140
chrY	5056728	5056731	4	1	0	1	0	0	0	0	NA	NA	NA	NA	30150
chr5	14578953	14578959	7	1	0	0	0	1	0	0	NA	NA	NA	18756059	30155
chr13	12143849	12143859	11	1	1	0	0	0	0	0	51419926	51419926	51419926	51419926	30171
chr13	3388699	3388703	5	1	1	0	0	0	0	0	60175082	60175082	60175082	60175082	30206
chr11	117216746	117216783	38	1	1	0	0	0	0	0	NA	NA	NA	NA	30252
chr13	99151758	99151761	4	1	0	0	0	1	0	0	35587952	35587952	35587952	35587952	30270
chr7	118826619	118826623	5	1	0	0	0	0	1	0	NA	NA	NA	NA	30311
chrX	134028922	134028927	6	1	0	0	1	0	0	0	NA	NA	NA	33229226	30317
chr19	25614347	25614357	11	1	0	0	1	0	0	0	NA	NA	NA	4560934	30350
chr12	75039949	75039952	4	1	0	0	0	1	0	0	NA	NA	NA	50428715	30420
chr6	77994618	77994627	10	1	0	0	1	0	0	0	NA	NA	NA	44613936	30457
chr15	12036427	12036430	4	1	0	1	0	0	0	0	NA	NA	84991197	84991197	30509
chr13	99212603	99212606	4	1	1	0	0	0	0	0	35648797	35648797	35648797	35648797	30551
chr1	36223500	36223503	4	1	1	0	0	0	0	0	NA	NA	NA	28308791	30566
chr6	142320295	142320298	4	1	0	0	0	0	1	0	NA	NA	NA	108939613	30574
chr15	85570046	85570049	4	1	1	0	0	0	0	0	NA	NA	11457578	11457578	30589
chr6	77994445	77994451	7	1	0	0	0	1	0	0	NA	NA	NA	44613763	30633
chr4	101365905	101365908	4	1	1	0	0	0	0	0	NA	NA	NA	19500441	30636
chr12	109497733	109497737	5	1	0	1	0	0	0	0	NA	NA	NA	84886499	30753
chr2	30911935	30911943	9	1	0	1	0	0	0	0	NA	NA	NA	20240017	30767
chr1	154938209	154938216	8	1	0	0	1	0	0	0	NA	NA	NA	68503593	30821
chr18	82685876	82685944	69	1	0	0	1	0	0	0	NA	NA	NA	21058821	30845
chr12	112116600	112116633	34	2	1	0	1	0	0	0	NA	NA	NA	87505366	30868
chr19	45176349	45176358	10	1	0	0	0	1	0	0	NA	NA	NA	15001037	30871
chr10	60222010	60222013	4	1	0	0	0	1	0	0	NA	NA	NA	NA	30895
chr14	34788305	34788313	9	1	0	0	1	0	0	0	NA	NA	NA	85363123	30896
chr8	118996550	118996553	4	1	1	0	0	0	0	0	NA	NA	NA	107446002	30915
chr12	69167092	69167096	5	1	0	0	0	0	0	1	NA	NA	NA	44555858	30926
chr18	58970814	58970818	5	1	0	0	0	0	1	0	NA	NA	NA	2656216	30926
chr1	152576731	152576734	4	1	1	0	0	0	0	0	NA	NA	NA	66142115	30949
chr7	139907914	139907917	4	1	1	0	0	0	0	0	NA	NA	NA	NA	30949
chr5	18683270	18683280	11	1	0	0	0	0	1	0	NA	NA	NA	14651738	31023
chr14	99612011	99612044	34	1	0	0	0	0	1	0	NA	NA	NA	20539392	31028
chr15	7657249	7657258	10	2	1	0	1	0	0	0	NA	NA	89370369	89370369	31085
chr17	50181084	50181088	5	1	0	0	0	0	1	0	NA	NA	NA	18884778	31091
chr3	32768075	32768093	19	1	1	0	0	0	0	0	NA	NA	NA	57603396	31094
chr8	94124730	94124735	6	1	0	0	1	0	0	0	NA	NA	NA	82574182	31132
chr2	170063263	170063270	8	1	1	0	0	0	0	0	NA	NA	NA	12928481	31135
chr7	97352698	97352698	1	1	0	0	0	1	0	0	NA	NA	NA	NA	31147
chr7	97352699	97352702	4	3	0	1	0	2	0	0	NA	NA	NA	NA	31148
chr14	55269440	55269454	15	1	1	0	0	0	0	0	NA	NA	NA	64881982	31153
chr1	66995890	66995919	30	1	0	1	0	0	0	0	NA	NA	NA	2463575	31160
chr4	43397292	43397346	55	1	0	1	0	0	0	0	NA	NA	NA	2674039	31178
chr1	152576454	152576487	34	1	0	0	0	0	1	0	NA	NA	NA	66141838	31196
chr16	8798797	8798800	4	1	0	0	0	0	1	0	NA	NA	NA	31216	31216
chr19	34746347	34746398	52	1	1	0	0	0	0	0	NA	NA	NA	4571035	31242
chr5	49866711	49866714	4	1	0	1	0	0	0	0	NA	NA	NA	14198316	31287
chr2	96695466	96695477	12	1	0	0	0	1	0	0	NA	NA	NA	20977742	31299
chr14	75859236	75859242	7	1	0	0	1	0	0	0	NA	NA	NA	44292194	31302
chr4	101366616	101366656	41	1	0	0	1	0	0	0	NA	NA	NA	19499693	31347
chr13	98359754	98359759	6	1	1	0	0	0	0	0	34795948	34795948	34795948	34795948	31365
chr2	61780710	61780716	7	2	0	0	2	0	0	0	NA	NA	NA	51108792	31367
chrX	95821845	95821849	5	1	1	0	0	0	0	0	NA	NA	NA	4977826	31370
chr2	61776782	61780709	3928	1	0	0	1	0	0	0	NA	NA	NA	51104864	31374
chr19	32960360	32960411	52	1	1	0	0	0	0	0	NA	NA	NA	2785048	31442
chr13	63532337	63532342	6	1	1	0	0	0	0	0	31443	31443	31443	31443	31443
chr5	125151254	125151292	39	1	0	0	0	1	0	0	NA	NA	NA	89482859	31474
chr2	4405065	4405066	2	1	1	0	0	0	0	0	NA	NA	NA	6266831	31507
chr8	83746597	83746603	7	1	1	0	0	0	0	0	NA	NA	NA	72196049	31516
chr1	165890110	165890113	4	1	0	0	1	0	0	0	NA	NA	NA	79455494	31560
chr1	128623123	128623128	6	1	0	0	0	0	1	0	NA	NA	NA	42188507	31570
chr15	96235532	96235537	6	1	0	0	0	0	1	0	NA	NA	792090	792090	31581
chr14	20697658	20697661	4	1	1	0	0	0	0	0	NA	NA	NA	99453775	31592
chr8	84810460	84810475	16	1	1	0	0	0	0	0	NA	NA	NA	73259912	31594
chr19	7103123	7103126	4	1	0	0	0	0	0	1	NA	NA	NA	23072165	31594
chr5	135479196	135479203	8	1	0	0	1	0	0	0	NA	NA	NA	99810801	31626
chr12	100489159	100489239	81	1	1	0	0	0	0	0	NA	NA	NA	75877925	31644
chr8	105260156	105260206	51	1	0	0	0	0	1	0	NA	NA	NA	93709608	31653
chr13	12372520	12372523	4	1	0	0	0	0	1	0	51191262	51191262	51191262	51191262	31676
chr16	96189873	96189877	5	1	0	0	1	0	0	0	NA	NA	NA	87359836	31705
chr17	29039702	29039753	52	1	1	0	0	0	0	0	NA	NA	NA	31713	31713
chr19	11102206	11102209	4	1	1	0	0	0	0	0	NA	NA	NA	19073082	31751
chr2	44665911	44665930	20	1	0	0	0	1	0	0	NA	NA	NA	33993993	31753
chr18	64594958	64594963	6	1	1	0	0	0	0	0	NA	NA	NA	2967903	31771
chr19	45239039	45239053	15	1	0	0	0	1	0	0	NA	NA	NA	15063727	31789
chr12	99957569	99957572	4	1	1	0	0	0	0	0	NA	NA	NA	75346335	31791
chr16	20979152	20979184	33	1	0	0	0	0	1	0	NA	NA	NA	12149115	31827
chr1	120583034	120583037	4	1	0	1	0	0	0	0	NA	NA	NA	34148418	31833
chr16	8798132	8798135	4	1	1	0	0	0	0	0	NA	NA	NA	31881	31881
chr13	37539446	37539455	10	1	1	0	0	0	0	0	26024330	26024330	26024330	26024330	31889
chr12	76653337	76653340	4	1	1	0	0	0	0	0	NA	NA	NA	52042103	31894
chr18	40149846	40149857	12	1	0	0	0	1	0	0	NA	NA	NA	4678684	31908
chr16	96097884	96097893	10	1	1	0	0	0	0	0	NA	NA	NA	87267847	31931
chr2	64888351	64888355	5	1	1	0	0	0	0	0	NA	NA	NA	52784864	31942
chr18	65207254	65207257	4	1	0	0	0	0	0	1	NA	NA	NA	3580199	31982
chr16	96253596	96253603	8	1	1	0	0	0	0	0	NA	NA	NA	87423559	31993
chr15	79435419	79435465	47	1	0	0	1	0	0	0	NA	NA	17592162	17592162	32073
chr12	76653523	76653536	14	1	1	0	0	0	0	0	NA	NA	NA	52042289	32080
chr4	151915338	151915342	5	1	1	0	0	0	0	0	NA	NA	NA	467050	32086
chr1	167217234	167217237	4	1	0	1	0	0	0	0	NA	NA	NA	80782618	32094
chr12	24643391	24643394	4	1	0	0	0	0	1	0	NA	NA	NA	32157	32157
chr5	33367197	33367279	83	1	0	0	0	0	1	0	NA	NA	NA	32158	32158
chr6	142257465	142257542	78	1	0	0	1	0	0	0	NA	NA	NA	108876783	32158
chr18	64658920	64658924	5	1	0	0	0	0	1	0	NA	NA	NA	3031865	32165
chr4	32852048	32852051	4	1	0	1	0	0	0	0	NA	NA	NA	7871181	32206
chr14	120478649	120478677	29	1	1	0	0	0	0	0	NA	NA	NA	327192	32211
chr19	5086238	5086242	5	1	1	0	0	0	0	0	NA	NA	NA	25089049	32243
chr11	105918360	105918363	4	1	1	0	0	0	0	0	NA	NA	NA	NA	32246
chr14	115060453	115060505	53	1	0	0	0	0	1	0	NA	NA	NA	5090931	32276
chr11	26242788	26242798	11	1	1	0	0	0	0	0	NA	NA	NA	NA	32290
chr17	26971992	26972122	131	1	1	0	0	0	0	0	NA	NA	NA	1434763	32302
chr3	32704632	32704646	15	1	0	0	0	1	0	0	NA	NA	NA	57666843	32314
chr3	54846044	54846048	5	1	0	0	1	0	0	0	NA	NA	NA	35525441	32330
chr1	39448541	39448551	11	1	1	0	0	0	0	0	NA	NA	NA	25083743	32350
chr12	35147996	35148007	12	1	0	0	0	0	1	0	NA	NA	NA	10536762	32374
chr18	64594331	64594348	18	2	0	1	0	1	0	0	NA	NA	NA	2967276	32386
chr17	64652934	64652938	5	1	1	0	0	0	0	0	NA	NA	NA	33356628	32413
chr2	59723759	59723762	4	1	0	0	0	0	1	0	NA	NA	NA	49051841	32470
chr16	34297555	34297577	23	1	0	0	1	0	0	0	NA	NA	NA	25467518	32476
chr1	18292343	18292346	4	1	0	0	0	0	0	1	NA	NA	NA	46239948	32518
chr7	35887993	35888000	8	1	0	0	0	0	0	1	NA	NA	NA	NA	32546
chr7	35888031	35888058	28	1	0	0	0	0	0	1	NA	NA	NA	NA	32584
chr16	39454853	39454873	21	1	0	0	0	1	0	0	NA	NA	NA	30624816	32626
chr2	152071117	152071121	5	1	0	0	0	0	0	1	NA	NA	NA	5063640	32639
chr7	35888099	35888102	4	1	0	0	0	0	1	0	NA	NA	NA	NA	32652
chr12	69415474	69415477	4	1	0	0	0	0	1	0	NA	NA	NA	44804240	32661
chr7	75780435	75780439	5	1	0	0	0	0	0	1	NA	NA	NA	NA	32663
chr6	46463078	46463110	33	1	1	0	0	0	0	0	NA	NA	NA	13082396	32672
chr13	12206751	12206751	1	1	0	0	1	0	0	0	51357034	51357034	51357034	51357034	32700
chr13	12206752	12206766	15	3	1	0	2	0	0	0	51357019	51357019	51357019	51357019	32701
chr14	34851938	34851945	8	1	0	0	1	0	0	0	NA	NA	NA	85299491	32708
chr19	55470882	55470885	4	1	0	0	0	1	0	0	NA	NA	NA	25295570	32726
chr14	28254104	28254107	4	1	0	0	1	0	0	0	NA	NA	NA	91897329	32743
chr16	20980101	20980105	5	1	0	0	0	1	0	0	NA	NA	NA	12150064	32776
chr15	12034137	12034140	4	2	1	0	0	0	1	0	NA	NA	84993487	84993487	32799
chr9	104054088	104054093	6	1	1	0	0	0	0	0	NA	NA	NA	82711320	32867
chr19	5086862	5086866	5	1	1	0	0	0	0	0	NA	NA	NA	25088425	32867
chr6	113803782	113805458	1677	1	0	0	0	0	1	0	NA	NA	NA	80423100	32896
chr16	11645963	11645966	4	1	0	0	1	0	0	0	NA	NA	NA	2815926	32957
chr5	125215752	125215802	51	1	1	0	0	0	0	0	NA	NA	NA	89547357	32965
chr14	12562015	12562022	8	1	0	0	0	0	0	1	NA	NA	NA	107589414	32993
chrY	5059585	5059590	6	1	0	1	0	0	0	0	NA	NA	NA	NA	33007
chr2	96759838	96759931	94	2	1	0	1	0	0	0	NA	NA	NA	20913288	33041
chr12	76654488	76654494	7	1	0	1	0	0	0	0	NA	NA	NA	52043254	33045
chr17	80570177	80570192	16	1	1	0	0	0	0	0	NA	NA	NA	49273871	33064
chr15	88907557	88907561	5	1	0	0	0	1	0	0	NA	NA	8120066	8120066	33163
chr11	95518184	95518187	4	2	1	0	1	0	0	0	NA	NA	NA	NA	33176
chr9	14856663	14856736	74	1	1	0	0	0	0	0	NA	NA	NA	6486011	33176
chr6	118188909	118188917	9	1	0	0	0	0	1	0	NA	NA	NA	84808227	33213
chr4	139626539	139626542	4	1	1	0	0	0	0	0	NA	NA	NA	12755850	33217
chr4	139626526	139626533	8	2	2	0	0	0	0	0	NA	NA	NA	12755859	33226
chr4	139626525	139626525	1	1	1	0	0	0	0	0	NA	NA	NA	12755867	33234
chr5	88650252	88650256	5	1	0	0	0	0	1	0	NA	NA	NA	52981857	33271
chr8	60321968	60321972	5	1	0	1	0	0	0	0	NA	NA	NA	48771420	33286
chr4	152487187	152487190	4	1	1	0	0	0	0	0	NA	NA	NA	104774	33288
chr5	119862971	119862974	4	2	1	0	1	0	0	0	NA	NA	NA	84194576	33299
chr10	86711881	86711884	4	1	1	0	0	0	0	0	NA	NA	NA	NA	33309
chr5	119862985	119862990	6	1	0	0	1	0	0	0	NA	NA	NA	84194590	33313
chrX	106934089	106934092	4	1	0	0	1	0	0	0	NA	NA	NA	6134393	33317
chr4	151916581	151916586	6	2	1	0	1	0	0	0	NA	NA	NA	465806	33329
chr2	25369892	25369896	5	1	0	0	0	0	1	0	NA	NA	NA	14697974	33333
chr3	90338151	90338154	4	1	0	0	0	0	1	0	NA	NA	NA	33335	33335
chr5	119863019	119863022	4	2	1	0	1	0	0	0	NA	NA	NA	84194624	33347
chr9	58029496	58029499	4	1	1	0	0	0	0	0	NA	NA	NA	36686728	33383
chr1	36287512	36287522	11	1	0	0	0	0	0	1	NA	NA	NA	28244772	33422
chr1	178995583	178995586	4	1	0	0	1	0	0	0	NA	NA	NA	92560967	33428
chr17	29317396	29317402	7	1	1	0	0	0	0	0	NA	NA	NA	309407	33433
chr12	38205181	38205184	4	1	0	0	0	0	1	0	NA	NA	NA	13593947	33473
chr16	96096284	96096287	4	1	0	1	0	0	0	0	NA	NA	NA	87266247	33537
chr11	107061554	107061559	6	1	1	0	0	0	0	0	NA	NA	NA	NA	33538
chr9	72958983	72958993	11	1	0	1	0	0	0	0	NA	NA	NA	51616215	33610
chr13	12374478	12374482	5	1	1	0	0	0	0	0	51189303	51189303	51189303	51189303	33634
chr12	112181157	112181160	4	1	1	0	0	0	0	0	NA	NA	NA	87569923	33635
chr5	49801761	49801765	5	1	0	0	1	0	0	0	NA	NA	NA	14133366	33638
chr12	82502310	82502316	7	1	0	1	0	0	0	0	NA	NA	NA	57891076	33643
chr5	38385090	38385093	4	1	0	0	0	0	1	0	NA	NA	NA	2716695	33679
chr14	99547245	99547250	6	1	0	1	0	0	0	0	NA	NA	NA	20604186	33712
chr2	172484472	172484477	6	1	0	0	0	0	1	0	NA	NA	NA	15349690	33741
chr11	36103220	36103255	36	1	1	0	0	0	0	0	NA	NA	NA	NA	33756
chrX	155235831	155235834	4	1	0	0	0	1	0	0	NA	NA	NA	54436135	33758
chr3	153494036	153494039	4	1	0	0	0	0	1	0	NA	NA	NA	63122526	33765
chr17	29317734	29317737	4	1	0	0	0	1	0	0	NA	NA	NA	309745	33771
chr15	98605568	98605571	4	1	0	0	0	1	0	0	NA	NA	1577920	1577920	33791
chrX	50770915	50770920	6	1	0	0	0	1	0	0	NA	NA	NA	33810	33810
chr8	25449089	25449095	7	1	1	0	0	0	0	0	NA	NA	NA	13898541	33841
chr17	58113409	58113430	22	1	1	0	0	0	0	0	NA	NA	NA	26817103	33863
chr8	60389157	60389161	5	1	1	0	0	0	0	0	NA	NA	NA	48838609	33878
chr17	11647870	11647886	17	1	1	0	0	0	0	0	NA	NA	NA	13889322	33896
chr3	7909858	7909863	6	1	0	1	0	0	0	0	NA	NA	NA	82461626	33913
chr10	22192533	22192540	8	1	1	0	0	0	0	0	NA	NA	NA	NA	33915
chr17	58113354	58113365	12	1	1	0	0	0	0	0	NA	NA	NA	26817048	33928
chr2	30915098	30915101	4	1	0	1	0	0	0	0	NA	NA	NA	20243180	33930
chr8	59896156	59896170	15	1	1	0	0	0	0	0	NA	NA	NA	48345608	33968
chr14	13584516	13584523	8	1	0	0	0	1	0	0	NA	NA	NA	106566913	33971
chr4	43462540	43462543	4	1	0	0	0	0	0	1	NA	NA	NA	2739287	33995
chr10	83753710	83753716	7	1	0	0	1	0	0	0	NA	NA	NA	NA	34001
chr12	24645239	24645243	5	1	1	0	0	0	0	0	NA	NA	NA	34005	34005
chr1	120580859	120580864	6	1	1	0	0	0	0	0	NA	NA	NA	34146243	34006
chr12	96072943	96072950	8	1	1	0	0	0	0	0	NA	NA	NA	71461709	34006
chr13	116478612	116478615	4	1	0	0	0	1	0	0	52914806	52914806	52914806	52914806	34008
chr9	99366110	99366114	5	1	0	0	0	0	0	1	NA	NA	NA	78023342	34012
chr12	109501013	109501017	5	1	1	0	0	0	0	0	NA	NA	NA	84889779	34033
chr12	69482229	69482232	4	1	0	0	0	0	1	0	NA	NA	NA	44870995	34070
chr9	57685041	57685058	18	1	1	0	0	0	0	0	NA	NA	NA	36342273	34080
chr11	50268300	50268303	4	1	1	0	0	0	0	0	NA	NA	NA	NA	34086
chr16	34295951	34295954	4	1	0	1	0	0	0	0	NA	NA	NA	25465914	34099
chr19	33026017	33026022	6	1	1	0	0	0	0	0	NA	NA	NA	2850705	34143
chr12	38137519	38137538	20	1	1	0	0	0	0	0	NA	NA	NA	13526285	34149
chrX	123466355	123466358	4	1	0	0	1	0	0	0	NA	NA	NA	22666659	34157
chr2	29115029	29115032	4	1	0	1	0	0	0	0	NA	NA	NA	18443111	34161
chr4	118210773	118210999	227	1	0	0	1	0	0	0	NA	NA	NA	2655350	34173
chr12	52370456	52370500	45	1	1	0	0	0	0	0	NA	NA	NA	27759222	34199
chr2	92840129	92840138	10	1	1	0	0	0	0	0	NA	NA	NA	24833081	34201
chr17	12956558	12956566	9	1	0	0	0	0	1	0	NA	NA	NA	12580642	34247
chr13	56577357	56577361	5	1	1	0	0	0	0	0	6986424	6986424	6986424	6986424	34257
chr17	58181715	58181718	4	1	1	0	0	0	0	0	NA	NA	NA	26885409	34401
chr19	42087521	42087524	4	1	0	0	0	0	1	0	NA	NA	NA	11912209	34404
chr2	4968823	4968845	23	1	0	1	0	0	0	0	NA	NA	NA	5703052	34436
chr5	119864110	119864113	4	1	1	0	0	0	0	0	NA	NA	NA	84195715	34438
chr1	150752428	150752431	4	1	0	0	1	0	0	0	NA	NA	NA	64317812	34473
chr17	58181787	58181792	6	1	0	0	0	1	0	0	NA	NA	NA	26885481	34473
chr2	6276870	6276873	4	1	1	0	0	0	0	0	NA	NA	NA	4395024	34487
chrY	4992051	4992056	6	1	0	1	0	0	0	0	NA	NA	NA	NA	34501
chr9	21308215	21308218	4	1	0	0	0	0	0	1	NA	NA	NA	34529	34529
chr12	76586889	76586892	4	1	1	0	0	0	0	0	NA	NA	NA	51975655	34530
chr15	12032392	12032401	10	1	1	0	0	0	0	0	NA	NA	84995226	84995226	34538
chr10	116570579	116570582	4	1	0	0	0	0	0	1	NA	NA	NA	NA	34545
chrY	4991972	4991996	25	1	1	0	0	0	0	0	NA	NA	NA	NA	34561
chr2	61846668	61846671	4	1	1	0	0	0	0	0	NA	NA	NA	51174750	34564
chr19	58981709	58981733	25	1	1	0	0	0	0	0	NA	NA	NA	28806397	34588
chr19	25679333	25679336	4	1	0	0	1	0	0	0	NA	NA	NA	4495955	34605
chr15	88906107	88906111	5	1	0	1	0	0	0	0	NA	NA	8121516	8121516	34613
chr9	99366744	99366756	13	1	1	0	0	0	0	0	NA	NA	NA	78023976	34646
chr2	27893214	27893225	12	1	0	1	0	0	0	0	NA	NA	NA	17221296	34677
chr12	109432262	109432275	14	1	1	0	0	0	0	0	NA	NA	NA	84821028	34684
chr9	21308007	21308035	29	2	1	0	1	0	0	0	NA	NA	NA	34712	34712
chr8	124087831	124087834	4	1	0	0	0	0	1	0	NA	NA	NA	112537283	34732
chr14	16400129	16400387	259	1	0	0	1	0	0	0	NA	NA	NA	103751049	34748
chr5	111735535	111735542	8	1	0	1	0	0	0	0	NA	NA	NA	76067140	34754
chr12	104990464	104990467	4	1	0	0	1	0	0	0	NA	NA	NA	80379230	34773
chr16	20982109	20982112	4	1	1	0	0	0	0	0	NA	NA	NA	12152072	34784
chr14	13515667	13515689	23	1	1	0	0	0	0	0	NA	NA	NA	106635747	34835
chr18	38881710	38881721	12	1	0	0	0	0	0	1	NA	NA	NA	5946820	34841
chr3	54843487	54843492	6	1	0	1	0	0	0	0	NA	NA	NA	35527997	34886
chr14	48563387	48563422	36	1	0	0	1	0	0	0	NA	NA	NA	71588014	34927
chr9	36953080	36953083	4	1	0	0	0	1	0	0	NA	NA	NA	15610312	34936
chr13	98426164	98426171	8	1	1	0	0	0	0	0	34862358	34862358	34862358	34862358	35019
chr13	99217073	99217078	6	1	0	0	0	0	0	1	35653267	35653267	35653267	35653267	35021
chr6	77934016	77934020	5	1	0	0	0	1	0	0	NA	NA	NA	44553334	35047
chr10	85032638	85032641	4	1	0	0	1	0	0	0	NA	NA	NA	NA	35059
chr11	20481217	20481221	5	1	1	0	0	0	0	0	NA	NA	NA	NA	35059
chr18	38881487	38881494	8	1	1	0	0	0	0	0	NA	NA	NA	5947047	35068
chr10	85032601	85032606	6	1	0	0	0	1	0	0	NA	NA	NA	NA	35094
chr4	136057679	136057682	4	1	0	0	0	0	1	0	NA	NA	NA	15191309	35113
chr6	90491556	90491559	4	1	0	1	0	0	0	0	NA	NA	NA	57110874	35158
chr4	129885391	129885394	4	1	1	0	0	0	0	0	NA	NA	NA	9019021	35173
chr2	28503198	28503271	74	1	1	0	0	0	0	0	NA	NA	NA	17831280	35176
chr13	35955557	35955560	4	2	0	1	0	1	0	0	27608225	27608225	27608225	27608225	35184
chr13	57479660	57479665	6	1	0	1	0	0	0	0	6084120	6084120	6084120	6084120	35186
chr2	4401376	4401383	8	1	0	0	1	0	0	0	NA	NA	NA	6270514	35190
chr9	25455233	25455237	5	1	0	0	1	0	0	0	NA	NA	NA	4112465	35191
chr1	154942585	154942588	4	1	0	1	0	0	0	0	NA	NA	NA	68507969	35197
chr3	54843164	54843168	5	1	0	0	0	1	0	0	NA	NA	NA	35528321	35210
chr4	129885350	129885353	4	1	0	0	0	1	0	0	NA	NA	NA	9018980	35214
chr4	129885345	129885348	4	1	0	1	0	0	0	0	NA	NA	NA	9018975	35219
chr17	31261035	31261054	20	1	1	0	0	0	0	0	NA	NA	NA	35231	35231
chr8	94120583	94120586	4	1	0	0	1	0	0	0	NA	NA	NA	82570035	35281
chr2	6083524	6083534	11	1	1	0	0	0	0	0	NA	NA	NA	4588363	35295
chrY	4991255	4991259	5	1	0	1	0	0	0	0	NA	NA	NA	NA	35298
chrX	123465206	123465209	4	1	0	0	0	1	0	0	NA	NA	NA	22665510	35306
chr5	38316075	38316078	4	1	0	0	0	0	0	1	NA	NA	NA	2647680	35312
chr9	22168193	22168196	4	1	0	0	0	1	0	0	NA	NA	NA	825425	35342
chr19	58982474	58982493	20	1	0	0	0	0	1	0	NA	NA	NA	28807162	35353
chr3	60967095	60967176	82	1	1	0	0	0	0	0	NA	NA	NA	29404313	35355
chr4	139624369	139624394	26	1	1	0	0	0	0	0	NA	NA	NA	12757998	35365
chr10	60226513	60226665	153	1	0	0	0	0	1	0	NA	NA	NA	NA	35398
chr2	170129845	170129848	4	1	0	0	0	0	1	0	NA	NA	NA	12995063	35419
chr14	4450672	4450682	11	1	0	1	0	0	0	0	NA	NA	NA	115700754	35470
chr4	152555977	152555986	10	1	1	0	0	0	0	0	NA	NA	NA	173564	35478
chr1	39445412	39445421	10	1	0	0	0	0	1	0	NA	NA	NA	25086873	35480
chr13	51866822	51866828	7	1	0	0	0	0	1	0	11696957	11696957	11696957	11696957	35480
chr7	27693771	27693776	6	1	1	0	0	0	0	0	NA	NA	NA	NA	35498
chr5	111665215	111665218	4	1	0	0	0	1	0	0	NA	NA	NA	75996820	35542
chr7	35890994	35891084	91	1	1	0	0	0	0	0	NA	NA	NA	NA	35547
chr2	125542460	125542473	14	1	0	0	1	0	0	0	NA	NA	NA	7869220	35560
chr8	11586123	11586127	5	1	1	0	0	0	0	0	NA	NA	NA	35575	35575
chr16	34365673	34365680	8	1	1	0	0	0	0	0	NA	NA	NA	25535636	35599
chr6	83204126	83204129	4	1	1	0	0	0	0	0	NA	NA	NA	49823444	35617
chr2	96762420	96762423	4	1	0	0	0	0	1	0	NA	NA	NA	20910796	35623
chr13	35955111	35955117	7	1	0	1	0	0	0	0	27608668	27608668	27608668	27608668	35627
chr15	88905064	88905067	4	1	0	1	0	0	0	0	NA	NA	8122560	8122560	35657
chr3	135330005	135330008	4	1	0	1	0	0	0	0	NA	NA	NA	44958495	35680
chr2	157099058	157099061	4	1	1	0	0	0	0	0	NA	NA	NA	35700	35700
chr7	35891150	35891153	4	1	0	0	0	0	1	0	NA	NA	NA	NA	35703
chr8	70899199	70899216	18	1	0	1	0	0	0	0	NA	NA	NA	59348651	35705
chr19	45242955	45242963	9	1	1	0	0	0	0	0	NA	NA	NA	15067643	35705
chr9	99367826	99367831	6	1	0	1	0	0	0	0	NA	NA	NA	78025058	35728
chr6	140798391	140798394	4	1	0	0	0	1	0	0	NA	NA	NA	107417709	35731
chr12	24575410	24575462	53	1	1	0	0	0	0	0	NA	NA	NA	35751	35751
chr15	96168156	96168171	16	1	0	0	0	0	1	0	NA	NA	859456	859456	35759
chr2	157098987	157098990	4	1	1	0	0	0	0	0	NA	NA	NA	35771	35771
chr1	165821641	165822736	1096	1	0	0	0	0	1	0	NA	NA	NA	79387025	35793
chr2	125470940	125471074	135	1	1	0	0	0	0	0	NA	NA	NA	7797700	35805
chr10	85031860	85031863	4	1	0	0	1	0	0	0	NA	NA	NA	NA	35837
chr2	30001108	30001111	4	1	0	0	0	0	1	0	NA	NA	NA	19329190	35841
chr8	112240758	112240765	8	1	0	0	0	1	0	0	NA	NA	NA	100690210	35889
chr1	182569595	182569608	14	1	1	0	0	0	0	0	NA	NA	NA	96134979	35921
chr3	57501387	57501391	5	1	1	0	0	0	0	0	NA	NA	NA	32870098	35950
chr14	12493013	12493025	13	1	0	0	0	0	1	0	NA	NA	NA	107658411	35976
chr8	120522621	120522624	4	1	0	0	0	0	0	1	NA	NA	NA	108972073	36014
chr3	32773101	32773115	15	1	1	0	0	0	0	0	NA	NA	NA	57598374	36120
chr13	12137518	12137873	356	1	0	1	0	0	0	0	51425912	51425912	51425912	51425912	36157
chr10	65043338	65043364	27	1	0	0	1	0	0	0	NA	NA	NA	NA	36182
chr12	69161834	69161839	6	1	0	0	1	0	0	0	NA	NA	NA	44550600	36183
chr6	144446526	144446532	7	1	1	0	0	0	0	0	NA	NA	NA	111065844	36190
chr18	57278280	57278309	30	1	0	0	0	1	0	0	NA	NA	NA	4348725	36206
chr2	71347786	71347789	4	1	1	0	0	0	0	0	NA	NA	NA	46325430	36237
chr7	48715284	48715287	4	1	0	0	0	0	1	0	NA	NA	NA	NA	36252
chr14	66972225	66972243	19	2	1	0	1	0	0	0	NA	NA	NA	53179193	36264
chr16	34998651	34998656	6	1	0	0	0	1	0	0	NA	NA	NA	26168614	36300
chr16	34998631	34998634	4	1	1	0	0	0	0	0	NA	NA	NA	26168594	36322
chr13	56579484	56579489	6	1	1	0	0	0	0	0	6984296	6984296	6984296	6984296	36384
chr2	26308437	26308442	6	1	0	0	0	0	1	0	NA	NA	NA	15636519	36391
chr2	26308431	26308436	6	2	1	0	0	0	1	0	NA	NA	NA	15636513	36397
chr15	97064082	97064092	11	1	1	0	0	0	0	0	NA	NA	36434	36434	36434
chr2	151960015	151960018	4	1	1	0	0	0	0	0	NA	NA	NA	5174743	36448
chr8	25446462	25446465	4	1	0	0	0	0	1	0	NA	NA	NA	13895914	36471
chr1	167212765	167212768	4	1	1	0	0	0	0	0	NA	NA	NA	80778149	36563
chr14	66971925	66971943	19	1	0	0	1	0	0	1	NA	NA	NA	53179493	36564
chrX	50768143	50768153	11	1	0	1	0	0	0	0	NA	NA	NA	36577	36577
chr3	32700370	32700378	9	1	0	0	0	1	0	0	NA	NA	NA	57671111	36582
chr12	24574551	24574554	4	1	0	0	0	0	0	1	NA	NA	NA	36659	36659
chr14	66971813	66971841	29	1	0	0	0	0	1	0	NA	NA	NA	53179595	36666
chr4	129883870	129883874	5	1	1	0	0	0	0	0	NA	NA	NA	9017500	36693
chr2	6155545	6155689	145	1	0	0	0	0	1	0	NA	NA	NA	4516208	36695
chr8	59893395	59893401	7	2	0	1	0	1	0	0	NA	NA	NA	48342847	36737
chr1	39517693	39517696	4	1	0	0	0	0	1	0	NA	NA	NA	25014598	36771
chr14	19731866	19731880	15	1	0	0	0	0	1	0	NA	NA	NA	100419556	36787
chr8	112168016	112168019	4	1	0	0	0	0	0	1	NA	NA	NA	100617468	36829
chr5	138230520	138230523	4	1	1	0	0	0	0	0	NA	NA	NA	102562125	36859
chr14	75791038	75791041	4	1	0	1	0	0	0	0	NA	NA	NA	44360395	36872
chr15	8669523	8669531	9	1	1	0	0	0	0	0	NA	NA	88358096	88358096	36880
chr15	96167027	96167043	17	1	1	0	0	0	0	0	NA	NA	860584	860584	36887
chr10	83756613	83756618	6	1	0	0	1	0	0	0	NA	NA	NA	NA	36904
chr2	10708850	10708856	7	1	0	0	0	0	1	0	NA	NA	NA	36932	36932
chr18	65802248	65802251	4	1	0	0	0	0	0	1	NA	NA	NA	4175193	37015
chr17	41573354	41573361	8	1	0	0	0	0	1	0	NA	NA	NA	10277048	37021
chr17	41573321	41573324	4	1	0	0	0	0	0	1	NA	NA	NA	10277015	37058
chr15	85563560	85563563	4	1	0	0	0	0	1	0	NA	NA	11464064	11464064	37075
chr2	6155928	6155939	12	1	0	0	1	0	0	0	NA	NA	NA	4515958	37078
chr14	120114348	120114352	5	1	1	0	0	0	0	0	NA	NA	NA	37084	37084
chr15	56772997	56773000	4	1	1	0	0	0	0	0	NA	NA	40254627	40254627	37094
chr10	83682568	83682581	14	1	0	1	0	0	0	0	NA	NA	NA	NA	37107
chr8	122850494	122850497	4	1	0	0	0	0	1	0	NA	NA	NA	111299946	37133
chr4	129883401	129883408	8	1	0	0	0	1	0	0	NA	NA	NA	9017031	37159
chr7	97358722	97358725	4	1	0	0	0	0	0	1	NA	NA	NA	NA	37171
chr8	122183069	122183094	26	1	0	0	0	1	0	0	NA	NA	NA	110632521	37179
chr19	45624050	45624117	68	1	1	0	0	0	0	0	NA	NA	NA	15448738	37222
chrX	155239309	155239321	13	1	0	0	0	0	1	0	NA	NA	NA	54439613	37236
chr15	98609097	98609100	4	1	1	0	0	0	0	0	NA	NA	1581449	1581449	37320
chrX	155239411	155239415	5	2	0	1	0	1	0	0	NA	NA	NA	54439715	37338
chr6	86233957	86233960	4	1	1	0	0	0	0	0	NA	NA	NA	52853275	37364
chr12	96069584	96069590	7	2	0	1	0	1	0	0	NA	NA	NA	71458350	37366
chr5	14646502	14646508	7	1	1	0	0	0	0	0	NA	NA	NA	18688510	37367
chr9	86902321	86902331	11	1	0	0	0	0	1	0	NA	NA	NA	65559553	37370
chr6	140725248	140725253	6	1	1	0	0	0	0	0	NA	NA	NA	107344566	37386
chr13	57406951	57407067	117	1	1	0	0	0	0	0	6156718	6156718	6156718	6156718	37386
chr14	48949188	48949192	5	1	0	0	1	0	0	0	NA	NA	NA	71202244	37412
chr6	78062548	78062551	4	1	0	0	0	0	1	0	NA	NA	NA	44681866	37443
chr16	37025156	37025161	6	1	0	0	1	0	0	0	NA	NA	NA	28195119	37464
chr9	119521191	119521196	6	1	0	0	1	0	0	0	NA	NA	NA	98178423	37478
chr6	39207221	39207225	5	1	0	0	0	1	0	0	NA	NA	NA	5826539	37502
chr4	40534760	40534763	4	1	1	0	0	0	0	0	NA	NA	NA	188469	37554
chr11	50196625	50196628	4	1	1	0	0	0	0	0	NA	NA	NA	NA	37565
chr18	65802821	65802824	4	1	1	0	0	0	0	0	NA	NA	NA	4175766	37588
chr8	4242544	4242547	4	1	1	0	0	0	0	0	NA	NA	NA	7307980	37601
chr12	82506279	82506282	4	1	0	1	0	0	0	0	NA	NA	NA	57895045	37612
chr12	38209331	38209334	4	1	0	0	0	1	0	0	NA	NA	NA	13598097	37623
chr3	55027150	55027212	63	1	0	0	0	0	1	0	NA	NA	NA	35344277	37639
chr12	105464553	105464561	9	1	1	0	0	0	0	0	NA	NA	NA	80853319	37663
chr16	78614000	78614003	4	1	0	0	0	0	0	1	NA	NA	NA	69783963	37668
chr17	25335593	25335596	4	1	1	0	0	0	0	0	NA	NA	NA	201612	37733
chr1	150749148	150749151	4	1	0	0	1	0	0	0	NA	NA	NA	64314532	37753
chr12	82506432	82506436	5	1	0	1	0	0	0	0	NA	NA	NA	57895198	37765
chr3	144675402	144675411	10	1	0	0	0	1	0	0	NA	NA	NA	54303892	37766
chr11	3411068	3411075	8	1	0	0	0	0	1	0	NA	NA	NA	NA	37781
chr7	118758498	118758503	6	1	1	0	0	0	0	0	NA	NA	NA	NA	37784
chrX	50766933	50766943	11	1	0	0	1	0	0	0	NA	NA	NA	37787	37787
chr3	144675435	144675440	6	1	0	0	1	0	0	0	NA	NA	NA	54303925	37799
chr14	16403184	16403206	23	1	1	0	0	0	0	0	NA	NA	NA	103748230	37803
chr12	100482946	100483024	79	1	0	0	0	0	1	0	NA	NA	NA	75871712	37859
chr8	84816749	84816770	22	1	0	0	0	0	1	0	NA	NA	NA	73266201	37883
chr12	82506551	82506557	7	1	0	0	0	0	1	0	NA	NA	NA	57895317	37884
chr3	55264821	55264824	4	1	0	1	0	0	0	0	NA	NA	NA	35106665	37902
chr1	188767344	188767349	6	1	0	0	1	0	0	0	NA	NA	NA	102332728	37906
chr17	31258354	31258357	4	1	0	0	0	0	0	1	NA	NA	NA	37928	37928
chr13	3320530	3320537	8	1	1	0	0	0	0	0	60243248	60243248	60243248	60243248	37935
chr6	117229983	117229990	8	1	0	0	0	0	1	0	NA	NA	NA	83849301	37950
chr14	34781239	34781246	8	1	1	0	0	0	0	0	NA	NA	NA	85370190	37963
chr10	60153100	60153104	5	1	0	0	0	0	1	0	NA	NA	NA	NA	37990
chr15	79362888	79365283	2396	1	0	0	1	0	0	0	NA	NA	17662344	17662344	38042
chr12	96145086	96145113	28	1	1	0	0	0	0	0	NA	NA	NA	71533852	38109
chr12	109505092	109505095	4	1	1	0	0	0	0	0	NA	NA	NA	84893858	38112
chr15	88978887	88978891	5	1	0	0	0	0	1	0	NA	NA	8048736	8048736	38142
chr12	96145138	96145141	4	2	1	0	1	0	0	0	NA	NA	NA	71533904	38161
chr2	90672532	90672535	4	1	1	0	0	0	0	0	NA	NA	NA	27000684	38168
[truncated: 120,365 more rows]
