# Supplementary material for: Somatic CRISPR/Cas9-mediated tumour suppressor disruption enables versatile brain tumour modelling
Source: Nat Commun. 2015 Jun 11;6:7391. doi: 10.1038/ncomms8391 (PMC4467376; doi:10.1038/ncomms8391)
Supplement: Supplementary Data 4 — Recurrent mutation in WGS dataset [file ncomms8391-s5.xlsx]

## Sheet: Table 1
Supplementary Data 4: Recurrent mutation in WGS dataset
Chromosome	Start	End	Width	No PAM	All identical	Max. 10 bp	Repetitive	Sum	Additional comment
chr13	63563138	63563421	284	0	0	0	0	0
chr13	63563422	63563586	165	0	0	0	0	0
chr13	63563587	63563763	177	0	0	0	0	0
chr13	63563764	63563764	1	0	0	0	0	0
chr13	63563765	63563776	12	0	0	0	0	0
chr13	63563777	63563780	4	0	0	0	0	0
chr13	63563781	63563787	7	0	0	0	0	0
chr13	63563788	63563790	3	0	0	0	0	0
chr13	63563791	63563792	2	0	0	0	0	0
chr13	63563793	63563794	2	0	0	0	0	0
chr13	63563795	63563797	3	0	0	0	0	0
chr13	63563798	63563812	15	0	0	0	0	0
chr13	63563813	63563844	32	0	0	0	0	0
chr13	63563845	63563888	44	0	0	0	0	0
chr13	63563889	63564078	190	0	0	0	0	0
chr17	36101987	36101999	13	0	0	0	0	0
chr12	96950976	96950977	2	0	0	0	1	1	Highly repetetive sequence, very different from guide RNA
chr12	100734492	100734495	4	0	0	0	1	1	Highly repetetive sequence, very different from guide RNA
chr16	96297379	96297389	11	0	1	0	0	1	Three exactly identical 11Bp deletions
chr8	106496239	106496258	20	0	1	0	0	1	Three exactly identical20Bp deletions
chr10	109536920	109536926	7	0	1	1	0	2
chr11	49229238	49229241	4	0	0	1	1	2
chr11	61627204	61627207	4	1	0	0	1	2
chr12	44041191	44041209	19	0	1	0	1	2
chr12	91622768	91622771	4	0	1	1	0	2
chr12	113752876	113752879	4	0	0	1	1	2
chr12	22123022	22123032	11	1	1	0	0	2
chr13	100349175	100349181	7	0	1	1	0	2
chr14	48786388	48786391	4	0	1	1	0	2
chr14	109676464	109676464	1	0	0	1	1	2
chr14	117300942	117300945	4	1	0	0	1	2
chr16	86820782	86820785	4	0	1	1	0	2
chr17	23204649	23204653	5	0	1	1	0	2
chr18	53665170	53665173	4	0	0	1	1	2
chr2	17934428	17934437	10	0	1	1	0	2
chr3	94617580	94617583	4	0	0	1	1	2
chr3	29554725	29554729	5	1	0	1	0	2
chr4	51407651	51407653	3	1	0	0	1	2
chr5	14917590	14917593	4	0	1	1	0	2
chr5	134476755	134476761	7	0	1	1	0	2
chr6	20926538	20926541	4	0	1	1	0	2
chr6	3168353	3168369	17	1	1	0	0	2
chr8	103628224	103628236	13	0	1	0	1	2
chrX	96415526	96415533	8	0	1	1	0	2
chrX	97108657	97108660	4	0	1	1	0	2
chrX	111778196	111778207	12	1	1	0	0	2
chr1	44260290	44260293	4	1	0	1	1	3
chr1	52085543	52085544	2	1	0	1	1	3
chr1	53167128	53167133	6	1	0	1	1	3
chr1	171996185	171996185	1	1	0	1	1	3
chr1	171996186	171996186	1	1	0	1	1	3
chr1	171996187	171996188	2	1	0	1	1	3
chr11	58373128	58373132	5	1	0	1	1	3
chr12	67191362	67191365	4	1	0	1	1	3
chr12	87985575	87985578	4	1	1	1	0	3
chr14	40618436	40618439	4	0	1	1	1	3
chr14	12779412	12779414	3	1	0	1	1	3
chr14	12779415	12779415	1	1	0	1	1	3
chr17	86512857	86512858	2	1	0	1	1	3
chr18	37331272	37331275	4	1	0	1	1	3
chr2	129034353	129034355	3	1	0	1	1	3
chr3	156919257	156919260	4	1	0	1	1	3
chr4	40618612	40618618	7	0	1	1	1	3
chr4	75416611	75416613	3	1	0	1	1	3
chr4	85278499	85278502	4	1	0	1	1	3
chr4	90430950	90430955	6	1	0	1	1	3
chr6	26712871	26712874	4	1	0	1	1	3
chr6	112198125	112198127	3	1	0	1	1	3
chr7	75253100	75253103	4	1	0	1	1	3
chr8	77690528	77690531	4	1	1	1	0	3
chr8	118072977	118072980	4	1	1	1	0	3
chr9	52036116	52036119	4	0	1	1	1	3
chrX	5381432	5381438	7	0	1	1	1	3
chrX	6999651	6999652	2	1	0	1	1	3
chrX	6999653	6999654	2	1	0	1	1	3
chrX	34456473	34456476	4	1	0	1	1	3
chrX	75581832	75581838	7	1	1	1	0	3
chr1	61613786	61613791	6	1	1	1	1	4
chr10	113415356	113415359	4	1	1	1	1	4
chr4	127824386	127824389	4	1	1	1	1	4
chr7	64107038	64107041	4	1	1	1	1	4
chr7	65603271	65603276	6	1	1	1	1	4
