# Supplementary material for: Somatic CRISPR/Cas9-mediated tumour suppressor disruption enables versatile brain tumour modelling
Source: Nat Commun. 2015 Jun 11;6:7391. doi: 10.1038/ncomms8391 (PMC4467376; doi:10.1038/ncomms8391)
Supplement: Supplementary Data 5 — Loci displaying different deletions in one sample identified by WGS [file ncomms8391-s6.xlsx]

## Sheet: Table 1
		Supplementary Data 5: Loci displaying different deletions in one sample identified by WGS
Chromosome	Start	End	Width	EP_1N	EP_1	EP_2N	EP_2	TF_N	TF	No PAM	All same size +-2Bp	All identical start or end	Max. 10 Bp	Repetitive	Sum
chr13	63563791	63563792	2	0	2	0	2	0	1	0	0	0	0	0	0
chr13	63563793	63563797	5	0	1	0	2	0	1	0	0	0	0	0	0
chr13	63563798	63563844	47	0	1	0	2	0	0	0	0	0	0	0	0
chr13	63563422	63563586	165	0	2	0	2	0	1	0	0	0	0	0	0
chr13	63562362	63562548	187	0	2	0	0	0	0	0	0	0	0	0	0
chr13	63563587	63563790	204	0	2	0	3	0	1	0	0	0	0	0	0
chr13	63563138	63563421	284	0	2	0	1	0	1	0	0	0	0	0	0
chr13	63562549	63563137	589	0	2	0	1	0	0	0	0	0	0	0	0
chrY	6806832	6806838	7	0	2	0	0	0	0	1	0	0	0	0	1
chr3	81051651	81051680	30	0	2	0	0	0	0	0	1	1	0	0	2
chrY	10704018	10704023	6	0	2	0	0	0	0	1	0	0	0	1	2
chr11	112322695	112322722	28	0	2	0	0	0	0	0	1	1	0	0	2
chr6	102486985	102487012	28	0	0	0	2	0	0	0	1	1	0	0	2
chr1	12239323	12239353	31	0	2	0	0	0	0	0	1	1	0	0	2
chr13	56382246	56382277	32	0	0	0	2	0	0	0	1	1	0	0	2
chr14	36603896	36603927	32	0	2	0	0	0	0	0	1	1	0	0	2
chr15	46674904	46674936	33	0	2	0	0	0	0	0	1	1	0	0	2
chr19	35795219	35795257	39	0	2	0	0	0	0	0	1	1	0	0	2
chr5	131915865	131915867	3	0	2	0	0	0	0	0	1	0	1	1	3
chr2	62844177	62844180	4	0	2	0	0	0	0	1	0	0	1	1	3
chr2	121967070	121967088	19	0	2	0	1	0	0	1	0	1	0	1	3
chr10	115190901	115190903	3	0	0	0	2	0	0	1	1	0	1	1	4
chr1	147990200	147990203	4	0	2	0	0	0	0	1	1	0	1	1	4
chr19	43343980	43343983	4	0	1	0	2	0	0	0	1	1	1	1	4
chr14	44697892	44697897	6	0	2	0	0	0	0	1	1	1	1	0	4
chrY	81839057	81839062	6	0	2	0	0	0	0	0	1	1	1	1	4
chr14	51470744	51470750	7	0	0	0	2	0	0	0	1	1	1	1	4
chr14	112008190	112008196	7	0	0	0	2	0	0	0	1	1	1	1	4
chr10	126039163	126039170	8	0	0	0	2	0	0	1	1	0	1	1	4
chr6	76899532	76899546	15	0	2	0	0	0	0	1	1	1	0	1	4
chr3	156919257	156919260	4	0	1	0	2	0	0	1	1	1	1	1	5
chrY	20529884	20529888	5	0	2	0	0	0	0	1	1	1	1	1	5
chr7	13428240	13428245	6	0	0	0	2	0	0	1	1	1	1	1	5
